# Supplementary material for: An interaction of heart disease-associated proteins POPDC1/2 with XIRP1 in transverse tubules and intercalated discs
Source: BMC Mol Cell Biol. 2020 Dec 1;21:88. doi: 10.1186/s12860-020-00329-3 (PMC7709239; doi:10.1186/s12860-020-00329-3)
Supplement: Supplementary file 1 — Additional file 1. Table; Unfiltered mass spectrometry results. [file 12860_2020_329_MOESM1_ESM.xlsx]

## Sheet: Control (unfiltered)
Database	Accession	Score	Mass	Num. of matches	Num. of significant matches	Num. of sequences	Num. of significant sequences	emPAI	Description
SwissProt	AHNK_HUMAN	7866	628699	200	200	117	117	1.38	Neuroblast differentiation-associated protein AHNAK OS=Homo sapiens OX=9606 GN=AHNAK PE=1 SV=2
SwissProt	NEST_HUMAN	4324	177332	98	98	39	39	1.85	Nestin OS=Homo sapiens OX=9606 GN=NES PE=1 SV=2
SwissProt	MYH3_HUMAN	3325	223766	85	85	42	42	1.45	Myosin-3 OS=Homo sapiens OX=9606 GN=MYH3 PE=1 SV=3
SwissProt	MYH8_HUMAN	2607	222624	68	68	42	42	1.46	Myosin-8 OS=Homo sapiens OX=9606 GN=MYH8 PE=1 SV=3
SwissProt	MYH2_HUMAN	2057	222906	57	57	32	32	0.98	Myosin-2 OS=Homo sapiens OX=9606 GN=MYH2 PE=1 SV=1
SwissProt	MYH7_HUMAN	1046	222959	30	30	17	17	0.44	Myosin-7 OS=Homo sapiens OX=9606 GN=MYH7 PE=1 SV=5
SwissProt	CALD1_HUMAN	679	93175	22	22	12	12	0.85	Caldesmon OS=Homo sapiens OX=9606 GN=CALD1 PE=1 SV=3
SwissProt	K2C1_HUMAN	3103	65999	73	73	28	28	7.67	Keratin, type II cytoskeletal 1 OS=Homo sapiens OX=9606 GN=KRT1 PE=1 SV=6
SwissProt	K22E_HUMAN	1489	65393	38	38	23	23	4.32	Keratin, type II cytoskeletal 2 epidermal OS=Homo sapiens OX=9606 GN=KRT2 PE=1 SV=2
SwissProt	K2C6A_HUMAN	810	60008	26	26	16	16	2.55	Keratin, type II cytoskeletal 6A OS=Homo sapiens OX=9606 GN=KRT6A PE=1 SV=3
SwissProt	K2C5_HUMAN	496	62340	20	20	14	14	1.91	Keratin, type II cytoskeletal 5 OS=Homo sapiens OX=9606 GN=KRT5 PE=1 SV=3
SwissProt	KRT83_HUMAN	461	54161	16	16	9	9	1.2	Keratin, type II cuticular Hb3 OS=Homo sapiens OX=9606 GN=KRT83 PE=1 SV=2
SwissProt	KR87P_HUMAN	422	29099	14	14	9	9	3.32	Putative keratin-87 protein OS=Homo sapiens OX=9606 GN=KRT87P PE=5 SV=4
SwissProt	KRT82_HUMAN	180	56616	6	6	2	2	0.18	Keratin, type II cuticular Hb2 OS=Homo sapiens OX=9606 GN=KRT82 PE=1 SV=3
SwissProt	K2C72_HUMAN	101	55842	5	5	3	3	0.29	Keratin, type II cytoskeletal 72 OS=Homo sapiens OX=9606 GN=KRT72 PE=1 SV=2
SwissProt	NACAM_HUMAN	2849	205295	63	63	26	26	0.87	Nascent polypeptide-associated complex subunit alpha, muscle-specific form OS=Homo sapiens OX=9606 GN=NACA PE=1 SV=1
SwissProt	NACP1_HUMAN	249	23292	5	5	2	2	0.5	Putative nascent polypeptide-associated complex subunit alpha-like protein OS=Homo sapiens OX=9606 GN=NACAP1 PE=5 SV=1
SwissProt	MYH9_HUMAN	2771	226392	56	56	25	25	0.69	Myosin-9 OS=Homo sapiens OX=9606 GN=MYH9 PE=1 SV=4
SwissProt	PAIRB_HUMAN	2658	44938	84	84	20	20	8.17	Plasminogen activator inhibitor 1 RNA-binding protein OS=Homo sapiens OX=9606 GN=SERBP1 PE=1 SV=2
SwissProt	SRSF1_HUMAN	2563	27728	66	66	12	12	9.83	Serine/arginine-rich splicing factor 1 OS=Homo sapiens OX=9606 GN=SRSF1 PE=1 SV=2
SwissProt	FUS_HUMAN	2136	53394	43	43	6	6	1.04	RNA-binding protein FUS OS=Homo sapiens OX=9606 GN=FUS PE=1 SV=1
SwissProt	RBP56_HUMAN	465	61793	9	9	2	2	0.17	TATA-binding protein-associated factor 2N OS=Homo sapiens OX=9606 GN=TAF15 PE=1 SV=1
SwissProt	THOC4_HUMAN	2106	26872	41	41	6	6	3.08	THO complex subunit 4 OS=Homo sapiens OX=9606 GN=ALYREF PE=1 SV=3
SwissProt	K1C10_HUMAN	2087	58792	57	57	23	23	7.16	Keratin, type I cytoskeletal 10 OS=Homo sapiens OX=9606 GN=KRT10 PE=1 SV=6
SwissProt	K1C9_HUMAN	1923	62027	41	41	20	20	4	Keratin, type I cytoskeletal 9 OS=Homo sapiens OX=9606 GN=KRT9 PE=1 SV=3
SwissProt	K1H1_HUMAN	845	47207	27	27	10	10	2.02	Keratin, type I cuticular Ha1 OS=Homo sapiens OX=9606 GN=KRT31 PE=1 SV=3
SwissProt	KT33B_HUMAN	627	46185	23	23	9	9	1.79	Keratin, type I cuticular Ha3-II OS=Homo sapiens OX=9606 GN=KRT33B PE=1 SV=3
SwissProt	KRT36_HUMAN	462	52214	16	16	5	5	0.73	Keratin, type I cuticular Ha6 OS=Homo sapiens OX=9606 GN=KRT36 PE=1 SV=1
SwissProt	K1C14_HUMAN	460	51529	15	15	8	8	1.09	Keratin, type I cytoskeletal 14 OS=Homo sapiens OX=9606 GN=KRT14 PE=1 SV=4
SwissProt	MAP4_HUMAN	2005	120930	52	52	26	26	1.9	Microtubule-associated protein 4 OS=Homo sapiens OX=9606 GN=MAP4 PE=1 SV=3
SwissProt	SRSF2_HUMAN	1949	25461	27	27	4	4	1.53	Serine/arginine-rich splicing factor 2 OS=Homo sapiens OX=9606 GN=SRSF2 PE=1 SV=4
SwissProt	IF2P_HUMAN	1880	138742	40	40	14	14	0.62	Eukaryotic translation initiation factor 5B OS=Homo sapiens OX=9606 GN=EIF5B PE=1 SV=4
SwissProt	EWS_HUMAN	1801	68436	30	30	6	6	0.63	RNA-binding protein EWS OS=Homo sapiens OX=9606 GN=EWSR1 PE=1 SV=1
SwissProt	HDGR2_HUMAN	1731	74272	34	34	11	11	1.16	Hepatoma-derived growth factor-related protein 2 OS=Homo sapiens OX=9606 GN=HDGFL2 PE=1 SV=1
SwissProt	HDGR3_HUMAN	638	22606	11	11	4	4	1.3	Hepatoma-derived growth factor-related protein 3 OS=Homo sapiens OX=9606 GN=HDGFL3 PE=1 SV=1
SwissProt	TNNT3_HUMAN	1639	31805	38	38	11	11	5.89	Troponin T, fast skeletal muscle OS=Homo sapiens OX=9606 GN=TNNT3 PE=1 SV=3
SwissProt	TNNT2_HUMAN	1366	35902	42	42	10	10	2.75	Troponin T, cardiac muscle OS=Homo sapiens OX=9606 GN=TNNT2 PE=1 SV=3
SwissProt	TNNT1_HUMAN	465	32928	14	14	5	5	1.05	Troponin T, slow skeletal muscle OS=Homo sapiens OX=9606 GN=TNNT1 PE=1 SV=4
SwissProt	TERA_HUMAN	1492	89266	34	34	14	14	1.11	Transitional endoplasmic reticulum ATPase OS=Homo sapiens OX=9606 GN=VCP PE=1 SV=4
SwissProt	LYRIC_HUMAN	1382	63799	42	42	15	15	2.06	Protein LYRIC OS=Homo sapiens OX=9606 GN=MTDH PE=1 SV=2
SwissProt	TPM1_HUMAN	1310	32689	33	33	11	11	3.93	Tropomyosin alpha-1 chain OS=Homo sapiens OX=9606 GN=TPM1 PE=1 SV=2
SwissProt	TPM2_HUMAN	1218	32831	29	29	13	13	5.5	Tropomyosin beta chain OS=Homo sapiens OX=9606 GN=TPM2 PE=1 SV=1
SwissProt	TPM3_HUMAN	656	32930	21	21	10	10	3.2	Tropomyosin alpha-3 chain OS=Homo sapiens OX=9606 GN=TPM3 PE=1 SV=2
SwissProt	TPM4_HUMAN	491	28504	14	14	8	8	2.76	Tropomyosin alpha-4 chain OS=Homo sapiens OX=9606 GN=TPM4 PE=1 SV=3
SwissProt	HMGA1_HUMAN	1308	11669	25	25	5	5	6.35	High mobility group protein HMG-I/HMG-Y OS=Homo sapiens OX=9606 GN=HMGA1 PE=1 SV=3
SwissProt	CC124_HUMAN	1194	25820	25	25	7	7	2.59	Coiled-coil domain-containing protein 124 OS=Homo sapiens OX=9606 GN=CCDC124 PE=1 SV=1
SwissProt	HMGB1_HUMAN	1168	24878	29	29	8	8	4.51	High mobility group protein B1 OS=Homo sapiens OX=9606 GN=HMGB1 PE=1 SV=3
SwissProt	ZRAB2_HUMAN	1083	37382	23	23	9	9	2.13	Zinc finger Ran-binding domain-containing protein 2 OS=Homo sapiens OX=9606 GN=ZRANB2 PE=1 SV=2
SwissProt	LMNA_HUMAN	1063	74095	18	18	11	11	1.03	Prelamin-A/C OS=Homo sapiens OX=9606 GN=LMNA PE=1 SV=1
SwissProt	PININ_HUMAN	1057	81579	27	27	12	12	1.01	Pinin OS=Homo sapiens OX=9606 GN=PNN PE=1 SV=5
SwissProt	HAP28_HUMAN	1035	20618	22	22	6	6	2.92	28 kDa heat- and acid-stable phosphoprotein OS=Homo sapiens OX=9606 GN=PDAP1 PE=1 SV=1
SwissProt	SON_HUMAN	1008	263664	24	24	15	15	0.31	Protein SON OS=Homo sapiens OX=9606 GN=SON PE=1 SV=4
SwissProt	UBP2L_HUMAN	1006	114465	24	24	10	10	0.52	Ubiquitin-associated protein 2-like OS=Homo sapiens OX=9606 GN=UBAP2L PE=1 SV=2
SwissProt	RL23A_HUMAN	1006	17684	21	21	7	7	5.43	60S ribosomal protein L23a OS=Homo sapiens OX=9606 GN=RPL23A PE=1 SV=1
SwissProt	RTN4_HUMAN	985	129851	28	28	15	15	0.73	Reticulon-4 OS=Homo sapiens OX=9606 GN=RTN4 PE=1 SV=2
SwissProt	SNUT1_HUMAN	982	90200	20	20	15	15	1.21	U4/U6.U5 tri-snRNP-associated protein 1 OS=Homo sapiens OX=9606 GN=SART1 PE=1 SV=1
SwissProt	ACTA_HUMAN	972	41982	27	27	9	9	2.1	Actin, aortic smooth muscle OS=Homo sapiens OX=9606 GN=ACTA2 PE=1 SV=1
SwissProt	ACTB_HUMAN	807	41710	23	23	7	7	1.48	Actin, cytoplasmic 1 OS=Homo sapiens OX=9606 GN=ACTB PE=1 SV=1
SwissProt	SRRM2_HUMAN	969	299438	29	29	19	19	0.35	Serine/arginine repetitive matrix protein 2 OS=Homo sapiens OX=9606 GN=SRRM2 PE=1 SV=2
SwissProt	VIME_HUMAN	952	53619	30	30	17	17	3.51	Vimentin OS=Homo sapiens OX=9606 GN=VIM PE=1 SV=4
SwissProt	DESM_HUMAN	848	53503	29	29	13	13	2.17	Desmin OS=Homo sapiens OX=9606 GN=DES PE=1 SV=3
SwissProt	MAP1B_HUMAN	935	270468	27	27	14	14	0.28	Microtubule-associated protein 1B OS=Homo sapiens OX=9606 GN=MAP1B PE=1 SV=2
SwissProt	BCLF1_HUMAN	906	106059	20	20	11	11	0.64	Bcl-2-associated transcription factor 1 OS=Homo sapiens OX=9606 GN=BCLAF1 PE=1 SV=2
SwissProt	TR150_HUMAN	542	108601	16	16	7	7	0.36	Thyroid hormone receptor-associated protein 3 OS=Homo sapiens OX=9606 GN=THRAP3 PE=1 SV=2
SwissProt	PLIN3_HUMAN	874	47046	17	17	10	10	1.74	Perilipin-3 OS=Homo sapiens OX=9606 GN=PLIN3 PE=1 SV=3
SwissProt	H12_HUMAN	851	21352	21	21	6	6	2.76	Histone H1.2 OS=Homo sapiens OX=9606 GN=HIST1H1C PE=1 SV=2
SwissProt	ACINU_HUMAN	846	151771	24	24	14	14	0.55	Apoptotic chromatin condensation inducer in the nucleus OS=Homo sapiens OX=9606 GN=ACIN1 PE=1 SV=2
SwissProt	MECP2_HUMAN	811	52409	23	23	9	9	1.26	Methyl-CpG-binding protein 2 OS=Homo sapiens OX=9606 GN=MECP2 PE=1 SV=1
SwissProt	TCP4_HUMAN	803	14386	20	20	5	5	4.05	Activated RNA polymerase II transcriptional coactivator p15 OS=Homo sapiens OX=9606 GN=SUB1 PE=1 SV=3
SwissProt	NUCKS_HUMAN	777	27280	11	11	4	4	1	Nuclear ubiquitous casein and cyclin-dependent kinase substrate 1 OS=Homo sapiens OX=9606 GN=NUCKS1 PE=1 SV=1
SwissProt	BTF3_HUMAN	753	22154	12	12	6	6	2.57	Transcription factor BTF3 OS=Homo sapiens OX=9606 GN=BTF3 PE=1 SV=1
SwissProt	HNRPK_HUMAN	751	50944	20	20	7	7	0.92	Heterogeneous nuclear ribonucleoprotein K OS=Homo sapiens OX=9606 GN=HNRNPK PE=1 SV=1
SwissProt	RNPS1_HUMAN	749	34188	14	14	4	4	0.74	RNA-binding protein with serine-rich domain 1 OS=Homo sapiens OX=9606 GN=RNPS1 PE=1 SV=1
SwissProt	NUFP2_HUMAN	743	76075	13	13	7	7	0.55	Nuclear fragile X mental retardation-interacting protein 2 OS=Homo sapiens OX=9606 GN=NUFIP2 PE=1 SV=1
SwissProt	T2FA_HUMAN	710	58205	13	13	7	7	0.77	General transcription factor IIF subunit 1 OS=Homo sapiens OX=9606 GN=GTF2F1 PE=1 SV=2
SwissProt	H15_HUMAN	691	22566	18	18	5	5	1.84	Histone H1.5 OS=Homo sapiens OX=9606 GN=HIST1H1B PE=1 SV=3
SwissProt	HMGB2_HUMAN	690	24019	17	17	6	6	2.96	High mobility group protein B2 OS=Homo sapiens OX=9606 GN=HMGB2 PE=1 SV=2
SwissProt	HMGB3_HUMAN	233	22965	8	8	4	4	1.27	High mobility group protein B3 OS=Homo sapiens OX=9606 GN=HMGB3 PE=1 SV=4
SwissProt	SRRM1_HUMAN	690	102274	12	12	8	8	0.45	Serine/arginine repetitive matrix protein 1 OS=Homo sapiens OX=9606 GN=SRRM1 PE=1 SV=2
SwissProt	POPD1_HUMAN	685	41424	22	22	4	4	0.58	Blood vessel epicardial substance OS=Homo sapiens OX=9606 GN=BVES PE=1 SV=1
SwissProt	EDF1_HUMAN	674	16359	14	14	4	4	2.15	Endothelial differentiation-related factor 1 OS=Homo sapiens OX=9606 GN=EDF1 PE=1 SV=1
SwissProt	H4_HUMAN	669	11360	16	16	5	5	10.73	Histone H4 OS=Homo sapiens OX=9606 GN=HIST1H4A PE=1 SV=2
SwissProt	MAP1A_HUMAN	664	305298	22	22	14	14	0.24	Microtubule-associated protein 1A OS=Homo sapiens OX=9606 GN=MAP1A PE=1 SV=6
SwissProt	RS19_HUMAN	655	16051	18	18	8	8	9.26	40S ribosomal protein S19 OS=Homo sapiens OX=9606 GN=RPS19 PE=1 SV=2
SwissProt	SRP14_HUMAN	644	14561	14	14	6	6	5.88	Signal recognition particle 14 kDa protein OS=Homo sapiens OX=9606 GN=SRP14 PE=1 SV=2
SwissProt	NUCL_HUMAN	644	76568	15	15	8	8	0.64	Nucleolin OS=Homo sapiens OX=9606 GN=NCL PE=1 SV=3
SwissProt	CSRP1_HUMAN	632	20554	12	12	5	5	2.14	Cysteine and glycine-rich protein 1 OS=Homo sapiens OX=9606 GN=CSRP1 PE=1 SV=3
SwissProt	FIP1_HUMAN	611	66487	11	11	6	6	0.54	Pre-mRNA 3'-end-processing factor FIP1 OS=Homo sapiens OX=9606 GN=FIP1L1 PE=1 SV=1
SwissProt	AR6P4_HUMAN	603	44888	9	9	3	3	0.37	ADP-ribosylation factor-like protein 6-interacting protein 4 OS=Homo sapiens OX=9606 GN=ARL6IP4 PE=1 SV=2
SwissProt	CIRBP_HUMAN	591	18637	11	11	5	5	2.52	Cold-inducible RNA-binding protein OS=Homo sapiens OX=9606 GN=CIRBP PE=1 SV=1
SwissProt	SRSF5_HUMAN	576	31245	11	11	4	4	0.83	Serine/arginine-rich splicing factor 5 OS=Homo sapiens OX=9606 GN=SRSF5 PE=1 SV=1
SwissProt	RRBP1_HUMAN	573	152365	18	18	12	12	0.46	Ribosome-binding protein 1 OS=Homo sapiens OX=9606 GN=RRBP1 PE=1 SV=5
SwissProt	NOLC1_HUMAN	568	73560	22	22	11	11	1.04	Nucleolar and coiled-body phosphoprotein 1 OS=Homo sapiens OX=9606 GN=NOLC1 PE=1 SV=2
SwissProt	LASP1_HUMAN	565	29698	18	18	8	8	2.56	LIM and SH3 domain protein 1 OS=Homo sapiens OX=9606 GN=LASP1 PE=1 SV=2
SwissProt	LRC59_HUMAN	565	34909	16	16	6	6	1.26	Leucine-rich repeat-containing protein 59 OS=Homo sapiens OX=9606 GN=LRRC59 PE=1 SV=1
SwissProt	SYNP2_HUMAN	564	117441	17	17	9	9	0.44	Synaptopodin-2 OS=Homo sapiens OX=9606 GN=SYNPO2 PE=1 SV=2
SwissProt	FLNA_HUMAN	558	280564	16	16	14	14	0.27	Filamin-A OS=Homo sapiens OX=9606 GN=FLNA PE=1 SV=4
SwissProt	FLNC_HUMAN	504	290841	11	11	10	10	0.18	Filamin-C OS=Homo sapiens OX=9606 GN=FLNC PE=1 SV=3
SwissProt	MYL6B_HUMAN	532	22750	18	18	9	9	5.44	Myosin light chain 6B OS=Homo sapiens OX=9606 GN=MYL6B PE=1 SV=1
SwissProt	MYL1_HUMAN	393	21132	10	10	6	6	2.81	Myosin light chain 1/3, skeletal muscle isoform OS=Homo sapiens OX=9606 GN=MYL1 PE=2 SV=3
SwissProt	MYL4_HUMAN	352	21551	8	8	5	5	1.98	Myosin light chain 4 OS=Homo sapiens OX=9606 GN=MYL4 PE=1 SV=3
SwissProt	MYL6_HUMAN	199	16919	5	5	3	3	1.3	Myosin light polypeptide 6 OS=Homo sapiens OX=9606 GN=MYL6 PE=1 SV=2
SwissProt	TCOF_HUMAN	524	152015	13	13	10	10	0.37	Treacle protein OS=Homo sapiens OX=9606 GN=TCOF1 PE=1 SV=3
SwissProt	DEK_HUMAN	509	42648	17	17	8	8	1.72	Protein DEK OS=Homo sapiens OX=9606 GN=DEK PE=1 SV=1
SwissProt	RS28_HUMAN	504	7836	10	10	2	2	2.21	40S ribosomal protein S28 OS=Homo sapiens OX=9606 GN=RPS28 PE=1 SV=1
SwissProt	RABL6_HUMAN	489	79500	17	17	9	9	0.71	Rab-like protein 6 OS=Homo sapiens OX=9606 GN=RABL6 PE=1 SV=2
SwissProt	SMD2_HUMAN	486	13518	14	14	5	5	4.6	Small nuclear ribonucleoprotein Sm D2 OS=Homo sapiens OX=9606 GN=SNRPD2 PE=1 SV=1
SwissProt	PK1IP_HUMAN	481	43936	10	10	7	7	1.13	p21-activated protein kinase-interacting protein 1 OS=Homo sapiens OX=9606 GN=PAK1IP1 PE=1 SV=2
SwissProt	TB182_HUMAN	479	181685	8	8	5	5	0.14	182 kDa tankyrase-1-binding protein OS=Homo sapiens OX=9606 GN=TNKS1BP1 PE=1 SV=4
SwissProt	SRSF4_HUMAN	478	56645	13	13	4	4	0.4	Serine/arginine-rich splicing factor 4 OS=Homo sapiens OX=9606 GN=SRSF4 PE=1 SV=2
SwissProt	SRSF6_HUMAN	309	39563	11	11	5	5	0.82	Serine/arginine-rich splicing factor 6 OS=Homo sapiens OX=9606 GN=SRSF6 PE=1 SV=2
SwissProt	NUMA1_HUMAN	471	238115	8	8	5	5	0.11	Nuclear mitotic apparatus protein 1 OS=Homo sapiens OX=9606 GN=NUMA1 PE=1 SV=2
SwissProt	MY18A_HUMAN	458	232971	11	11	8	8	0.18	Unconventional myosin-XVIIIa OS=Homo sapiens OX=9606 GN=MYO18A PE=1 SV=3
SwissProt	HSPB1_HUMAN	458	22768	11	11	7	7	3.26	Heat shock protein beta-1 OS=Homo sapiens OX=9606 GN=HSPB1 PE=1 SV=2
SwissProt	ILF3_HUMAN	455	95279	13	13	6	6	0.35	Interleukin enhancer-binding factor 3 OS=Homo sapiens OX=9606 GN=ILF3 PE=1 SV=3
SwissProt	H2A1B_HUMAN	454	14127	14	14	2	2	0.94	Histone H2A type 1-B/E OS=Homo sapiens OX=9606 GN=HIST1H2AB PE=1 SV=2
SwissProt	H2AV_HUMAN	326	13501	17	17	2	2	0.99	Histone H2A.V OS=Homo sapiens OX=9606 GN=H2AFV PE=1 SV=3
SwissProt	THIO_HUMAN	429	11730	12	12	4	4	3.86	Thioredoxin OS=Homo sapiens OX=9606 GN=TXN PE=1 SV=3
SwissProt	NSRP1_HUMAN	427	66350	13	13	9	9	0.91	Nuclear speckle splicing regulatory protein 1 OS=Homo sapiens OX=9606 GN=NSRP1 PE=1 SV=1
SwissProt	YBOX1_HUMAN	425	35903	6	6	4	4	0.7	Nuclease-sensitive element-binding protein 1 OS=Homo sapiens OX=9606 GN=YBX1 PE=1 SV=3
SwissProt	YBOX3_HUMAN	239	40066	6	6	5	5	0.81	Y-box-binding protein 3 OS=Homo sapiens OX=9606 GN=YBX3 PE=1 SV=4
SwissProt	AHNK2_HUMAN	424	616242	17	17	11	11	0.09	Protein AHNAK2 OS=Homo sapiens OX=9606 GN=AHNAK2 PE=1 SV=2
SwissProt	MLRS_HUMAN	418	19002	10	10	5	5	2.45	Myosin regulatory light chain 2, skeletal muscle isoform OS=Homo sapiens OX=9606 GN=MYLPF PE=2 SV=1
SwissProt	RS25_HUMAN	412	13734	11	11	4	4	2.88	40S ribosomal protein S25 OS=Homo sapiens OX=9606 GN=RPS25 PE=1 SV=1
SwissProt	RL36_HUMAN	409	12246	13	13	3	3	2.14	60S ribosomal protein L36 OS=Homo sapiens OX=9606 GN=RPL36 PE=1 SV=3
SwissProt	SRSF7_HUMAN	407	27350	12	12	3	3	1	Serine/arginine-rich splicing factor 7 OS=Homo sapiens OX=9606 GN=SRSF7 PE=1 SV=1
SwissProt	SRSF3_HUMAN	315	19318	14	14	3	3	1.07	Serine/arginine-rich splicing factor 3 OS=Homo sapiens OX=9606 GN=SRSF3 PE=1 SV=1
SwissProt	SPF30_HUMAN	401	26694	9	9	4	4	1.03	Survival of motor neuron-related-splicing factor 30 OS=Homo sapiens OX=9606 GN=SMNDC1 PE=1 SV=1
SwissProt	SARNP_HUMAN	401	23656	9	9	5	5	1.71	SAP domain-containing ribonucleoprotein OS=Homo sapiens OX=9606 GN=SARNP PE=1 SV=3
SwissProt	TBA1A_HUMAN	392	50104	13	13	6	6	0.77	Tubulin alpha-1A chain OS=Homo sapiens OX=9606 GN=TUBA1A PE=1 SV=1
SwissProt	TBA8_HUMAN	135	50062	5	5	3	3	0.33	Tubulin alpha-8 chain OS=Homo sapiens OX=9606 GN=TUBA8 PE=1 SV=1
SwissProt	CPSF6_HUMAN	387	59173	5	5	3	3	0.27	Cleavage and polyadenylation specificity factor subunit 6 OS=Homo sapiens OX=9606 GN=CPSF6 PE=1 SV=2
SwissProt	CHM4B_HUMAN	376	24935	7	7	5	5	1.57	Charged multivesicular body protein 4b OS=Homo sapiens OX=9606 GN=CHMP4B PE=1 SV=1
SwissProt	RSMB_HUMAN	374	24594	8	8	2	2	0.47	Small nuclear ribonucleoprotein-associated proteins B and B' OS=Homo sapiens OX=9606 GN=SNRPB PE=1 SV=2
SwissProt	RBMX_HUMAN	373	42306	12	12	9	9	1.74	RNA-binding motif protein, X chromosome OS=Homo sapiens OX=9606 GN=RBMX PE=1 SV=3
SwissProt	CAVN2_HUMAN	371	47145	8	8	6	6	0.83	Caveolae-associated protein 2 OS=Homo sapiens OX=9606 GN=CAVIN2 PE=1 SV=3
SwissProt	KPYM_HUMAN	362	57900	13	13	8	8	0.93	Pyruvate kinase PKM OS=Homo sapiens OX=9606 GN=PKM PE=1 SV=4
SwissProt	ABCF1_HUMAN	359	95866	10	10	4	4	0.22	ATP-binding cassette sub-family F member 1 OS=Homo sapiens OX=9606 GN=ABCF1 PE=1 SV=2
SwissProt	BRD4_HUMAN	359	152124	12	12	7	7	0.25	Bromodomain-containing protein 4 OS=Homo sapiens OX=9606 GN=BRD4 PE=1 SV=2
SwissProt	BRD3_HUMAN	278	79492	11	11	5	5	0.35	Bromodomain-containing protein 3 OS=Homo sapiens OX=9606 GN=BRD3 PE=1 SV=1
SwissProt	BRD2_HUMAN	166	88006	8	8	4	4	0.24	Bromodomain-containing protein 2 OS=Homo sapiens OX=9606 GN=BRD2 PE=1 SV=2
SwissProt	RU17_HUMAN	356	51526	9	9	5	5	0.59	U1 small nuclear ribonucleoprotein 70 kDa OS=Homo sapiens OX=9606 GN=SNRNP70 PE=1 SV=2
SwissProt	CRIP2_HUMAN	355	22478	5	5	2	2	0.52	Cysteine-rich protein 2 OS=Homo sapiens OX=9606 GN=CRIP2 PE=1 SV=1
SwissProt	SMD1_HUMAN	354	13273	9	9	5	5	4.76	Small nuclear ribonucleoprotein Sm D1 OS=Homo sapiens OX=9606 GN=SNRPD1 PE=1 SV=1
SwissProt	TBB2A_HUMAN	354	49875	7	7	3	3	0.33	Tubulin beta-2A chain OS=Homo sapiens OX=9606 GN=TUBB2A PE=1 SV=1
SwissProt	PRDX1_HUMAN	352	22096	14	14	8	8	4.5	Peroxiredoxin-1 OS=Homo sapiens OX=9606 GN=PRDX1 PE=1 SV=1
SwissProt	PYM1_HUMAN	343	22642	8	8	6	6	2.48	Partner of Y14 and mago OS=Homo sapiens OX=9606 GN=PYM1 PE=1 SV=1
SwissProt	JSPR1_HUMAN	341	36297	13	13	6	6	1.19	Junctional sarcoplasmic reticulum protein 1 OS=Homo sapiens OX=9606 GN=JSRP1 PE=1 SV=1
SwissProt	H2B1C_HUMAN	339	13898	13	13	6	6	6.53	Histone H2B type 1-C/E/F/G/I OS=Homo sapiens OX=9606 GN=HIST1H2BC PE=1 SV=4
SwissProt	H2B1B_HUMAN	332	13942	11	11	5	5	4.31	Histone H2B type 1-B OS=Homo sapiens OX=9606 GN=HIST1H2BB PE=1 SV=2
SwissProt	NOP2_HUMAN	338	89247	10	10	5	5	0.31	Probable 28S rRNA (cytosine(4447)-C(5))-methyltransferase OS=Homo sapiens OX=9606 GN=NOP2 PE=1 SV=2
SwissProt	PNISR_HUMAN	331	92521	6	6	3	3	0.17	Arginine/serine-rich protein PNISR OS=Homo sapiens OX=9606 GN=PNISR PE=1 SV=2
SwissProt	BIP_HUMAN	324	72288	12	12	9	9	0.81	Endoplasmic reticulum chaperone BiP OS=Homo sapiens OX=9606 GN=HSPA5 PE=1 SV=2
SwissProt	HSP7C_HUMAN	188	70854	5	5	5	5	0.4	Heat shock cognate 71 kDa protein OS=Homo sapiens OX=9606 GN=HSPA8 PE=1 SV=1
SwissProt	HEXI1_HUMAN	323	40598	11	11	5	5	0.79	Protein HEXIM1 OS=Homo sapiens OX=9606 GN=HEXIM1 PE=1 SV=1
SwissProt	MACF1_HUMAN	319	837787	3	3	1	1	0.01	Microtubule-actin cross-linking factor 1, isoforms 1/2/3/5 OS=Homo sapiens OX=9606 GN=MACF1 PE=1 SV=4
SwissProt	PBIP1_HUMAN	306	80594	13	13	9	9	0.7	Pre-B-cell leukemia transcription factor-interacting protein 1 OS=Homo sapiens OX=9606 GN=PBXIP1 PE=1 SV=1
SwissProt	SFPQ_HUMAN	305	76102	9	9	4	4	0.28	Splicing factor, proline- and glutamine-rich OS=Homo sapiens OX=9606 GN=SFPQ PE=1 SV=2
SwissProt	SPS2L_HUMAN	301	61691	6	6	4	4	0.36	SPATS2-like protein OS=Homo sapiens OX=9606 GN=SPATS2L PE=1 SV=2
SwissProt	RL38_HUMAN	299	8213	9	9	4	4	8.38	60S ribosomal protein L38 OS=Homo sapiens OX=9606 GN=RPL38 PE=1 SV=2
SwissProt	CCD86_HUMAN	297	40211	12	12	5	5	0.8	Coiled-coil domain-containing protein 86 OS=Homo sapiens OX=9606 GN=CCDC86 PE=1 SV=1
SwissProt	CHTOP_HUMAN	295	26380	6	6	3	3	0.71	Chromatin target of PRMT1 protein OS=Homo sapiens OX=9606 GN=CHTOP PE=1 SV=2
SwissProt	RL22_HUMAN	292	14778	8	8	3	3	1.59	60S ribosomal protein L22 OS=Homo sapiens OX=9606 GN=RPL22 PE=1 SV=2
SwissProt	SNR27_HUMAN	286	18849	7	7	4	4	1.71	U4/U6.U5 small nuclear ribonucleoprotein 27 kDa protein OS=Homo sapiens OX=9606 GN=SNRNP27 PE=1 SV=1
SwissProt	RU1C_HUMAN	286	17381	6	6	2	2	1.24	U1 small nuclear ribonucleoprotein C OS=Homo sapiens OX=9606 GN=SNRPC PE=1 SV=1
SwissProt	SMPX_HUMAN	285	9553	4	4	2	2	1.63	Small muscular protein OS=Homo sapiens OX=9606 GN=SMPX PE=2 SV=3
SwissProt	BD1L1_HUMAN	280	330266	6	6	4	4	0.06	Biorientation of chromosomes in cell division protein 1-like 1 OS=Homo sapiens OX=9606 GN=BOD1L1 PE=1 SV=2
SwissProt	RS15_HUMAN	279	17029	5	5	3	3	1.29	40S ribosomal protein S15 OS=Homo sapiens OX=9606 GN=RPS15 PE=1 SV=2
SwissProt	CKAP4_HUMAN	277	65983	8	8	8	8	0.78	Cytoskeleton-associated protein 4 OS=Homo sapiens OX=9606 GN=CKAP4 PE=1 SV=2
SwissProt	ATRX_HUMAN	276	282411	8	8	5	5	0.09	Transcriptional regulator ATRX OS=Homo sapiens OX=9606 GN=ATRX PE=1 SV=5
SwissProt	RS27A_HUMAN	270	17953	8	8	3	3	1.19	Ubiquitin-40S ribosomal protein S27a OS=Homo sapiens OX=9606 GN=RPS27A PE=1 SV=2
SwissProt	LEG1_HUMAN	270	14706	8	8	4	4	2.58	Galectin-1 OS=Homo sapiens OX=9606 GN=LGALS1 PE=1 SV=2
SwissProt	MXRA7_HUMAN	267	21452	2	2	1	1	0.25	Matrix-remodeling-associated protein 7 OS=Homo sapiens OX=9606 GN=MXRA7 PE=1 SV=1
SwissProt	TAGL2_HUMAN	266	22377	9	9	4	4	1.32	Transgelin-2 OS=Homo sapiens OX=9606 GN=TAGLN2 PE=1 SV=3
SwissProt	NEXN_HUMAN	266	80609	10	10	7	7	0.51	Nexilin OS=Homo sapiens OX=9606 GN=NEXN PE=1 SV=1
SwissProt	TPPP3_HUMAN	260	18974	5	5	2	2	0.64	Tubulin polymerization-promoting protein family member 3 OS=Homo sapiens OX=9606 GN=TPPP3 PE=1 SV=1
SwissProt	RS21_HUMAN	260	9106	5	5	2	2	1.76	40S ribosomal protein S21 OS=Homo sapiens OX=9606 GN=RPS21 PE=1 SV=1
SwissProt	TM109_HUMAN	256	26194	6	6	3	3	0.72	Transmembrane protein 109 OS=Homo sapiens OX=9606 GN=TMEM109 PE=1 SV=1
SwissProt	DKC1_HUMAN	255	57638	11	11	6	6	0.64	H/ACA ribonucleoprotein complex subunit 4 OS=Homo sapiens OX=9606 GN=DKC1 PE=1 SV=3
SwissProt	CL043_HUMAN	250	28153	6	6	4	4	0.95	Uncharacterized protein C12orf43 OS=Homo sapiens OX=9606 GN=C12orf43 PE=1 SV=2
SwissProt	CHERP_HUMAN	250	103637	9	9	4	4	0.2	Calcium homeostasis endoplasmic reticulum protein OS=Homo sapiens OX=9606 GN=CHERP PE=1 SV=3
SwissProt	RL31_HUMAN	249	14454	10	10	5	5	5.98	60S ribosomal protein L31 OS=Homo sapiens OX=9606 GN=RPL31 PE=1 SV=1
SwissProt	TRY3_HUMAN	246	32508	5	5	2	2	0.34	Trypsin-3 OS=Homo sapiens OX=9606 GN=PRSS3 PE=1 SV=2
SwissProt	SRS10_HUMAN	245	31282	5	5	3	3	0.57	Serine/arginine-rich splicing factor 10 OS=Homo sapiens OX=9606 GN=SRSF10 PE=1 SV=1
SwissProt	G3BP1_HUMAN	243	52132	5	5	4	4	0.44	Ras GTPase-activating protein-binding protein 1 OS=Homo sapiens OX=9606 GN=G3BP1 PE=1 SV=1
SwissProt	WBP11_HUMAN	240	69954	9	9	7	7	0.61	WW domain-binding protein 11 OS=Homo sapiens OX=9606 GN=WBP11 PE=1 SV=1
SwissProt	DDX21_HUMAN	236	87290	5	5	5	5	0.31	Nucleolar RNA helicase 2 OS=Homo sapiens OX=9606 GN=DDX21 PE=1 SV=5
SwissProt	RL29_HUMAN	234	17741	4	4	1	1	0.3	60S ribosomal protein L29 OS=Homo sapiens OX=9606 GN=RPL29 PE=1 SV=2
SwissProt	RS30_HUMAN	231	6644	9	9	2	2	2.93	40S ribosomal protein S30 OS=Homo sapiens OX=9606 GN=FAU PE=1 SV=1
SwissProt	CREB1_HUMAN	231	36666	6	6	4	4	0.68	Cyclic AMP-responsive element-binding protein 1 OS=Homo sapiens OX=9606 GN=CREB1 PE=1 SV=2
SwissProt	MARCS_HUMAN	230	31536	3	3	3	3	0.57	Myristoylated alanine-rich C-kinase substrate OS=Homo sapiens OX=9606 GN=MARCKS PE=1 SV=4
SwissProt	PSA7_HUMAN	230	27870	12	12	8	8	2.88	Proteasome subunit alpha type-7 OS=Homo sapiens OX=9606 GN=PSMA7 PE=1 SV=1
SwissProt	BT3L4_HUMAN	230	17260	5	5	3	3	1.27	Transcription factor BTF3 homolog 4 OS=Homo sapiens OX=9606 GN=BTF3L4 PE=1 SV=1
SwissProt	CALM1_HUMAN	228	16827	6	6	4	4	2.04	Calmodulin-1 OS=Homo sapiens OX=9606 GN=CALM1 PE=1 SV=1
SwissProt	AP3D1_HUMAN	228	130076	7	7	3	3	0.12	AP-3 complex subunit delta-1 OS=Homo sapiens OX=9606 GN=AP3D1 PE=1 SV=1
SwissProt	TRIPC_HUMAN	227	220296	3	3	3	3	0.07	E3 ubiquitin-protein ligase TRIP12 OS=Homo sapiens OX=9606 GN=TRIP12 PE=1 SV=1
SwissProt	PPIA_HUMAN	226	18001	6	6	4	4	1.84	Peptidyl-prolyl cis-trans isomerase A OS=Homo sapiens OX=9606 GN=PPIA PE=1 SV=2
SwissProt	CAV1_HUMAN	225	20458	6	6	4	4	1.51	Caveolin-1 OS=Homo sapiens OX=9606 GN=CAV1 PE=1 SV=4
SwissProt	CAV3_HUMAN	144	17248	4	4	3	3	1.27	Caveolin-3 OS=Homo sapiens OX=9606 GN=CAV3 PE=1 SV=1
SwissProt	PIN4_HUMAN	224	13801	4	4	3	3	1.77	Peptidyl-prolyl cis-trans isomerase NIMA-interacting 4 OS=Homo sapiens OX=9606 GN=PIN4 PE=1 SV=1
SwissProt	H31T_HUMAN	216	15499	8	8	2	2	0.83	Histone H3.1t OS=Homo sapiens OX=9606 GN=HIST3H3 PE=1 SV=3
SwissProt	H10_HUMAN	215	20850	4	4	3	3	0.97	Histone H1.0 OS=Homo sapiens OX=9606 GN=H1F0 PE=1 SV=3
SwissProt	POPD2_HUMAN	213	40421	7	7	2	2	0.26	Popeye domain-containing protein 2 OS=Homo sapiens OX=9606 GN=POPDC2 PE=2 SV=2
SwissProt	KCRB_HUMAN	213	42617	4	4	3	3	0.4	Creatine kinase B-type OS=Homo sapiens OX=9606 GN=CKB PE=1 SV=1
SwissProt	CAVN1_HUMAN	212	43450	4	4	3	3	0.39	Caveolae-associated protein 1 OS=Homo sapiens OX=9606 GN=CAVIN1 PE=1 SV=1
SwissProt	S10AD_HUMAN	212	11464	9	9	5	5	6.63	Protein S100-A13 OS=Homo sapiens OX=9606 GN=S100A13 PE=1 SV=1
SwissProt	LMO7_HUMAN	205	192576	6	6	3	3	0.08	LIM domain only protein 7 OS=Homo sapiens OX=9606 GN=LMO7 PE=1 SV=3
SwissProt	IF1AX_HUMAN	205	16450	4	4	2	2	0.77	Eukaryotic translation initiation factor 1A, X-chromosomal OS=Homo sapiens OX=9606 GN=EIF1AX PE=1 SV=2
SwissProt	MANF_HUMAN	198	20687	6	6	3	3	0.98	Mesencephalic astrocyte-derived neurotrophic factor OS=Homo sapiens OX=9606 GN=MANF PE=1 SV=3
SwissProt	PPIB_HUMAN	197	23728	6	6	4	4	1.21	Peptidyl-prolyl cis-trans isomerase B OS=Homo sapiens OX=9606 GN=PPIB PE=1 SV=2
SwissProt	UBAP2_HUMAN	196	117044	5	5	5	5	0.23	Ubiquitin-associated protein 2 OS=Homo sapiens OX=9606 GN=UBAP2 PE=1 SV=1
SwissProt	CAVN4_HUMAN	195	41874	5	5	2	2	0.25	Caveolae-associated protein 4 OS=Homo sapiens OX=9606 GN=CAVIN4 PE=1 SV=2
SwissProt	ROA2_HUMAN	192	37407	4	4	4	4	0.66	Heterogeneous nuclear ribonucleoproteins A2/B1 OS=Homo sapiens OX=9606 GN=HNRNPA2B1 PE=1 SV=2
SwissProt	SRCH_HUMAN	189	80196	4	4	4	4	0.27	Sarcoplasmic reticulum histidine-rich calcium-binding protein OS=Homo sapiens OX=9606 GN=HRC PE=1 SV=1
SwissProt	LS14A_HUMAN	185	50499	6	6	5	5	0.6	Protein LSM14 homolog A OS=Homo sapiens OX=9606 GN=LSM14A PE=1 SV=3
SwissProt	HMGA2_HUMAN	185	11825	5	5	4	4	3.79	High mobility group protein HMGI-C OS=Homo sapiens OX=9606 GN=HMGA2 PE=1 SV=1
SwissProt	G3P_HUMAN	184	36030	8	8	4	4	0.69	Glyceraldehyde-3-phosphate dehydrogenase OS=Homo sapiens OX=9606 GN=GAPDH PE=1 SV=3
SwissProt	WDR33_HUMAN	181	145799	4	4	4	4	0.14	pre-mRNA 3' end processing protein WDR33 OS=Homo sapiens OX=9606 GN=WDR33 PE=1 SV=2
SwissProt	MED1_HUMAN	178	168373	3	3	3	3	0.09	Mediator of RNA polymerase II transcription subunit 1 OS=Homo sapiens OX=9606 GN=MED1 PE=1 SV=4
SwissProt	BAX_HUMAN	176	21171	2	2	1	1	0.25	Apoptosis regulator BAX OS=Homo sapiens OX=9606 GN=BAX PE=1 SV=1
SwissProt	PSA3_HUMAN	174	28415	5	5	4	4	0.94	Proteasome subunit alpha type-3 OS=Homo sapiens OX=9606 GN=PSMA3 PE=1 SV=2
SwissProt	SC61B_HUMAN	174	9968	3	3	2	2	1.53	Protein transport protein Sec61 subunit beta OS=Homo sapiens OX=9606 GN=SEC61B PE=1 SV=2
SwissProt	NOP56_HUMAN	172	66009	7	7	5	5	0.43	Nucleolar protein 56 OS=Homo sapiens OX=9606 GN=NOP56 PE=1 SV=4
SwissProt	BAP31_HUMAN	171	27974	5	5	4	4	0.96	B-cell receptor-associated protein 31 OS=Homo sapiens OX=9606 GN=BCAP31 PE=1 SV=3
SwissProt	HNRDL_HUMAN	171	46409	5	5	2	2	0.23	Heterogeneous nuclear ribonucleoprotein D-like OS=Homo sapiens OX=9606 GN=HNRNPDL PE=1 SV=3
SwissProt	CR025_HUMAN	166	43369	3	3	1	1	0.12	Uncharacterized protein C18orf25 OS=Homo sapiens OX=9606 GN=C18orf25 PE=1 SV=3
SwissProt	SLIRP_HUMAN	166	12341	4	4	2	2	1.13	SRA stem-loop-interacting RNA-binding protein, mitochondrial OS=Homo sapiens OX=9606 GN=SLIRP PE=1 SV=1
SwissProt	CHCH1_HUMAN	164	13466	4	4	2	2	1	Coiled-coil-helix-coiled-coil-helix domain-containing protein 1 OS=Homo sapiens OX=9606 GN=CHCHD1 PE=1 SV=1
SwissProt	CD11A_HUMAN	163	91306	6	6	2	2	0.11	Cyclin-dependent kinase 11A OS=Homo sapiens OX=9606 GN=CDK11A PE=1 SV=4
SwissProt	RBM25_HUMAN	163	100124	4	4	3	3	0.15	RNA-binding protein 25 OS=Homo sapiens OX=9606 GN=RBM25 PE=1 SV=3
SwissProt	PLCB3_HUMAN	163	138713	5	5	3	3	0.11	1-phosphatidylinositol 4,5-bisphosphate phosphodiesterase beta-3 OS=Homo sapiens OX=9606 GN=PLCB3 PE=1 SV=2
SwissProt	U2AF2_HUMAN	163	53467	6	6	3	3	0.31	Splicing factor U2AF 65 kDa subunit OS=Homo sapiens OX=9606 GN=U2AF2 PE=1 SV=4
SwissProt	ENPL_HUMAN	160	92411	5	5	5	5	0.29	Endoplasmin OS=Homo sapiens OX=9606 GN=HSP90B1 PE=1 SV=1
SwissProt	HS90B_HUMAN	156	83212	5	5	4	4	0.26	Heat shock protein HSP 90-beta OS=Homo sapiens OX=9606 GN=HSP90AB1 PE=1 SV=4
SwissProt	HS90A_HUMAN	94	84607	5	5	4	4	0.25	Heat shock protein HSP 90-alpha OS=Homo sapiens OX=9606 GN=HSP90AA1 PE=1 SV=5
SwissProt	RRP1B_HUMAN	160	84375	4	4	2	2	0.12	Ribosomal RNA processing protein 1 homolog B OS=Homo sapiens OX=9606 GN=RRP1B PE=1 SV=3
SwissProt	RS10_HUMAN	159	18886	5	5	2	2	0.65	40S ribosomal protein S10 OS=Homo sapiens OX=9606 GN=RPS10 PE=1 SV=1
SwissProt	ENOA_HUMAN	157	47139	7	7	4	4	0.5	Alpha-enolase OS=Homo sapiens OX=9606 GN=ENO1 PE=1 SV=2
SwissProt	EF1A1_HUMAN	157	50109	4	4	4	4	0.46	Elongation factor 1-alpha 1 OS=Homo sapiens OX=9606 GN=EEF1A1 PE=1 SV=1
SwissProt	PIN1_HUMAN	154	18232	2	2	1	1	0.29	Peptidyl-prolyl cis-trans isomerase NIMA-interacting 1 OS=Homo sapiens OX=9606 GN=PIN1 PE=1 SV=1
SwissProt	EIFCL_HUMAN	153	105407	5	5	4	4	0.2	Eukaryotic translation initiation factor 3 subunit C-like protein OS=Homo sapiens OX=9606 GN=EIF3CL PE=3 SV=1
SwissProt	PSB6_HUMAN	152	25341	5	5	3	3	0.75	Proteasome subunit beta type-6 OS=Homo sapiens OX=9606 GN=PSMB6 PE=1 SV=4
SwissProt	IF4H_HUMAN	150	27368	3	3	1	1	0.19	Eukaryotic translation initiation factor 4H OS=Homo sapiens OX=9606 GN=EIF4H PE=1 SV=5
SwissProt	ARP19_HUMAN	150	12315	3	3	2	2	1.13	cAMP-regulated phosphoprotein 19 OS=Homo sapiens OX=9606 GN=ARPP19 PE=1 SV=2
SwissProt	ENSA_HUMAN	113	13381	3	3	2	2	1	Alpha-endosulfine OS=Homo sapiens OX=9606 GN=ENSA PE=1 SV=1
SwissProt	CK098_HUMAN	149	13790	3	3	1	1	0.4	Uncharacterized protein C11orf98 OS=Homo sapiens OX=9606 GN=C11orf98 PE=4 SV=1
SwissProt	NELFE_HUMAN	148	43214	2	2	2	2	0.25	Negative elongation factor E OS=Homo sapiens OX=9606 GN=NELFE PE=1 SV=3
SwissProt	RAB1B_HUMAN	147	22157	3	3	3	3	0.89	Ras-related protein Rab-1B OS=Homo sapiens OX=9606 GN=RAB1B PE=1 SV=1
SwissProt	RTF1_HUMAN	144	80265	4	4	2	2	0.13	RNA polymerase-associated protein RTF1 homolog OS=Homo sapiens OX=9606 GN=RTF1 PE=1 SV=4
SwissProt	CAPR1_HUMAN	143	78318	5	5	3	3	0.2	Caprin-1 OS=Homo sapiens OX=9606 GN=CAPRIN1 PE=1 SV=2
SwissProt	CCDC9_HUMAN	140	59667	3	3	2	2	0.17	Coiled-coil domain-containing protein 9 OS=Homo sapiens OX=9606 GN=CCDC9 PE=1 SV=1
SwissProt	EIF1B_HUMAN	140	12816	4	4	2	2	1.08	Eukaryotic translation initiation factor 1b OS=Homo sapiens OX=9606 GN=EIF1B PE=1 SV=2
SwissProt	LSM4_HUMAN	140	15340	4	4	2	2	0.84	U6 snRNA-associated Sm-like protein LSm4 OS=Homo sapiens OX=9606 GN=LSM4 PE=1 SV=1
SwissProt	ROA1_HUMAN	138	38723	3	3	3	3	0.44	Heterogeneous nuclear ribonucleoprotein A1 OS=Homo sapiens OX=9606 GN=HNRNPA1 PE=1 SV=5
SwissProt	CALX_HUMAN	137	67526	2	2	2	2	0.15	Calnexin OS=Homo sapiens OX=9606 GN=CANX PE=1 SV=2
SwissProt	KTN1_HUMAN	137	156179	6	6	5	5	0.16	Kinectin OS=Homo sapiens OX=9606 GN=KTN1 PE=1 SV=1
SwissProt	EIF2A_HUMAN	136	64949	2	2	2	2	0.16	Eukaryotic translation initiation factor 2A OS=Homo sapiens OX=9606 GN=EIF2A PE=1 SV=3
SwissProt	MA7D1_HUMAN	134	92764	3	3	3	3	0.17	MAP7 domain-containing protein 1 OS=Homo sapiens OX=9606 GN=MAP7D1 PE=1 SV=1
SwissProt	RBM3_HUMAN	134	17160	2	2	1	1	0.31	RNA-binding protein 3 OS=Homo sapiens OX=9606 GN=RBM3 PE=1 SV=1
SwissProt	SCAFB_HUMAN	133	164551	6	6	6	6	0.19	Protein SCAF11 OS=Homo sapiens OX=9606 GN=SCAF11 PE=1 SV=2
SwissProt	THOC2_HUMAN	132	182659	5	5	3	3	0.08	THO complex subunit 2 OS=Homo sapiens OX=9606 GN=THOC2 PE=1 SV=2
SwissProt	NCAM1_HUMAN	132	94515	5	5	4	4	0.22	Neural cell adhesion molecule 1 OS=Homo sapiens OX=9606 GN=NCAM1 PE=1 SV=3
SwissProt	ANXA2_HUMAN	131	38580	4	4	4	4	0.63	Annexin A2 OS=Homo sapiens OX=9606 GN=ANXA2 PE=1 SV=2
SwissProt	EF1B_HUMAN	130	24748	2	2	2	2	0.46	Elongation factor 1-beta OS=Homo sapiens OX=9606 GN=EEF1B2 PE=1 SV=3
SwissProt	RBBP6_HUMAN	130	201442	6	6	5	5	0.13	E3 ubiquitin-protein ligase RBBP6 OS=Homo sapiens OX=9606 GN=RBBP6 PE=1 SV=1
SwissProt	PSA6_HUMAN	130	27382	5	5	4	4	0.99	Proteasome subunit alpha type-6 OS=Homo sapiens OX=9606 GN=PSMA6 PE=1 SV=1
SwissProt	LARP1_HUMAN	129	123434	4	4	3	3	0.12	La-related protein 1 OS=Homo sapiens OX=9606 GN=LARP1 PE=1 SV=2
SwissProt	TMA7_HUMAN	129	7062	5	5	2	2	2.62	Translation machinery-associated protein 7 OS=Homo sapiens OX=9606 GN=TMA7 PE=1 SV=1
SwissProt	CH10_HUMAN	129	10925	2	2	1	1	0.53	10 kDa heat shock protein, mitochondrial OS=Homo sapiens OX=9606 GN=HSPE1 PE=1 SV=2
SwissProt	RL24_HUMAN	129	17768	2	2	1	1	0.3	60S ribosomal protein L24 OS=Homo sapiens OX=9606 GN=RPL24 PE=1 SV=1
SwissProt	PSB7_HUMAN	128	29946	4	4	2	2	0.37	Proteasome subunit beta type-7 OS=Homo sapiens OX=9606 GN=PSMB7 PE=1 SV=1
SwissProt	CO1A1_HUMAN	125	138857	3	3	3	3	0.11	Collagen alpha-1(I) chain OS=Homo sapiens OX=9606 GN=COL1A1 PE=1 SV=5
SwissProt	NPM_HUMAN	125	32555	3	3	2	2	0.34	Nucleophosmin OS=Homo sapiens OX=9606 GN=NPM1 PE=1 SV=2
SwissProt	SLAI2_HUMAN	123	62505	3	3	3	3	0.26	SLAIN motif-containing protein 2 OS=Homo sapiens OX=9606 GN=SLAIN2 PE=1 SV=2
SwissProt	VAMP3_HUMAN	122	11302	2	2	2	2	1.27	Vesicle-associated membrane protein 3 OS=Homo sapiens OX=9606 GN=VAMP3 PE=1 SV=3
SwissProt	PP1RB_HUMAN	121	13944	2	2	1	1	0.4	E3 ubiquitin-protein ligase PPP1R11 OS=Homo sapiens OX=9606 GN=PPP1R11 PE=1 SV=1
SwissProt	RS7_HUMAN	120	22113	6	6	6	6	2.59	40S ribosomal protein S7 OS=Homo sapiens OX=9606 GN=RPS7 PE=1 SV=1
SwissProt	RL12_HUMAN	120	17808	2	2	1	1	0.3	60S ribosomal protein L12 OS=Homo sapiens OX=9606 GN=RPL12 PE=1 SV=1
SwissProt	TNNC1_HUMAN	120	18391	2	2	1	1	0.29	Troponin C, slow skeletal and cardiac muscles OS=Homo sapiens OX=9606 GN=TNNC1 PE=1 SV=1
SwissProt	UCRIL_HUMAN	120	30796	4	4	3	3	0.59	Putative cytochrome b-c1 complex subunit Rieske-like protein 1 OS=Homo sapiens OX=9606 GN=UQCRFS1P1 PE=5 SV=1
SwissProt	SRP72_HUMAN	120	74560	2	2	2	2	0.14	Signal recognition particle subunit SRP72 OS=Homo sapiens OX=9606 GN=SRP72 PE=1 SV=3
SwissProt	ATPA_HUMAN	119	59714	3	3	2	2	0.17	ATP synthase subunit alpha, mitochondrial OS=Homo sapiens OX=9606 GN=ATP5F1A PE=1 SV=1
SwissProt	PSIP1_HUMAN	119	60067	4	4	3	3	0.27	PC4 and SFRS1-interacting protein OS=Homo sapiens OX=9606 GN=PSIP1 PE=1 SV=1
SwissProt	CSRP2_HUMAN	119	20940	3	3	2	2	0.57	Cysteine and glycine-rich protein 2 OS=Homo sapiens OX=9606 GN=CSRP2 PE=1 SV=3
SwissProt	PSB4_HUMAN	119	29185	4	4	3	3	0.63	Proteasome subunit beta type-4 OS=Homo sapiens OX=9606 GN=PSMB4 PE=1 SV=4
SwissProt	PRP4B_HUMAN	118	116916	4	4	3	3	0.13	Serine/threonine-protein kinase PRP4 homolog OS=Homo sapiens OX=9606 GN=PRPF4B PE=1 SV=3
SwissProt	ML12A_HUMAN	118	19781	4	4	3	3	1.04	Myosin regulatory light chain 12A OS=Homo sapiens OX=9606 GN=MYL12A PE=1 SV=2
SwissProt	CPSF7_HUMAN	117	52018	2	2	2	2	0.2	Cleavage and polyadenylation specificity factor subunit 7 OS=Homo sapiens OX=9606 GN=CPSF7 PE=1 SV=1
SwissProt	VAPA_HUMAN	116	27875	4	4	3	3	0.66	Vesicle-associated membrane protein-associated protein A OS=Homo sapiens OX=9606 GN=VAPA PE=1 SV=3
SwissProt	VAPB_HUMAN	77	27211	4	4	2	2	0.42	Vesicle-associated membrane protein-associated protein B/C OS=Homo sapiens OX=9606 GN=VAPB PE=1 SV=3
SwissProt	TNNI1_HUMAN	114	21679	3	3	1	1	0.24	Troponin I, slow skeletal muscle OS=Homo sapiens OX=9606 GN=TNNI1 PE=1 SV=3
SwissProt	RS14_HUMAN	114	16263	3	3	2	2	0.78	40S ribosomal protein S14 OS=Homo sapiens OX=9606 GN=RPS14 PE=1 SV=3
SwissProt	BASI_HUMAN	112	42174	2	2	1	1	0.12	Basigin OS=Homo sapiens OX=9606 GN=BSG PE=1 SV=2
SwissProt	PLP2_HUMAN	111	16680	2	2	1	1	0.33	Proteolipid protein 2 OS=Homo sapiens OX=9606 GN=PLP2 PE=1 SV=1
SwissProt	SODC_HUMAN	111	15926	3	3	2	2	0.8	Superoxide dismutase [Cu-Zn] OS=Homo sapiens OX=9606 GN=SOD1 PE=1 SV=2
SwissProt	PROF1_HUMAN	111	15045	4	4	3	3	1.53	Profilin-1 OS=Homo sapiens OX=9606 GN=PFN1 PE=1 SV=2
SwissProt	RBM26_HUMAN	109	113527	6	6	3	3	0.13	RNA-binding protein 26 OS=Homo sapiens OX=9606 GN=RBM26 PE=1 SV=3
SwissProt	SAFB1_HUMAN	109	102580	3	3	2	2	0.1	Scaffold attachment factor B1 OS=Homo sapiens OX=9606 GN=SAFB PE=1 SV=4
SwissProt	TPIS_HUMAN	107	30772	4	4	4	4	0.85	Triosephosphate isomerase OS=Homo sapiens OX=9606 GN=TPI1 PE=1 SV=3
SwissProt	MFAP1_HUMAN	107	51927	2	2	2	2	0.2	Microfibrillar-associated protein 1 OS=Homo sapiens OX=9606 GN=MFAP1 PE=1 SV=2
SwissProt	COF1_HUMAN	107	18491	3	3	2	2	0.66	Cofilin-1 OS=Homo sapiens OX=9606 GN=CFL1 PE=1 SV=3
SwissProt	RS17_HUMAN	107	15540	2	2	2	2	0.83	40S ribosomal protein S17 OS=Homo sapiens OX=9606 GN=RPS17 PE=1 SV=2
SwissProt	CE170_HUMAN	106	175187	2	2	2	2	0.06	Centrosomal protein of 170 kDa OS=Homo sapiens OX=9606 GN=CEP170 PE=1 SV=1
SwissProt	PRAF3_HUMAN	106	21600	3	3	2	2	0.54	PRA1 family protein 3 OS=Homo sapiens OX=9606 GN=ARL6IP5 PE=1 SV=1
SwissProt	SRS11_HUMAN	106	53510	3	3	2	2	0.19	Serine/arginine-rich splicing factor 11 OS=Homo sapiens OX=9606 GN=SRSF11 PE=1 SV=1
SwissProt	SR140_HUMAN	106	118219	4	4	3	3	0.13	U2 snRNP-associated SURP motif-containing protein OS=Homo sapiens OX=9606 GN=U2SURP PE=1 SV=2
SwissProt	PSB5_HUMAN	105	28462	4	4	4	4	0.94	Proteasome subunit beta type-5 OS=Homo sapiens OX=9606 GN=PSMB5 PE=1 SV=3
SwissProt	RL7A_HUMAN	105	29977	6	6	4	4	0.88	60S ribosomal protein L7a OS=Homo sapiens OX=9606 GN=RPL7A PE=1 SV=2
SwissProt	RPA34_HUMAN	104	54951	4	4	3	3	0.3	DNA-directed RNA polymerase I subunit RPA34 OS=Homo sapiens OX=9606 GN=CD3EAP PE=1 SV=1
SwissProt	ZN706_HUMAN	103	8492	3	3	1	1	0.71	Zinc finger protein 706 OS=Homo sapiens OX=9606 GN=ZNF706 PE=1 SV=1
SwissProt	ACTN4_HUMAN	103	104788	4	4	3	3	0.15	Alpha-actinin-4 OS=Homo sapiens OX=9606 GN=ACTN4 PE=1 SV=2
SwissProt	FKBP3_HUMAN	102	25161	2	2	1	1	0.21	Peptidyl-prolyl cis-trans isomerase FKBP3 OS=Homo sapiens OX=9606 GN=FKBP3 PE=1 SV=1
SwissProt	DCD_HUMAN	102	11277	3	3	1	1	0.51	Dermcidin OS=Homo sapiens OX=9606 GN=DCD PE=1 SV=2
SwissProt	SMD3_HUMAN	102	13907	2	2	2	2	0.96	Small nuclear ribonucleoprotein Sm D3 OS=Homo sapiens OX=9606 GN=SNRPD3 PE=1 SV=1
SwissProt	BASP1_HUMAN	101	22680	2	2	2	2	0.52	Brain acid soluble protein 1 OS=Homo sapiens OX=9606 GN=BASP1 PE=1 SV=2
SwissProt	PSB1_HUMAN	101	26472	5	5	4	4	1.04	Proteasome subunit beta type-1 OS=Homo sapiens OX=9606 GN=PSMB1 PE=1 SV=2
SwissProt	TCEA1_HUMAN	101	33948	3	3	2	2	0.32	Transcription elongation factor A protein 1 OS=Homo sapiens OX=9606 GN=TCEA1 PE=1 SV=2
SwissProt	PSA5_HUMAN	99	26394	3	3	3	3	0.71	Proteasome subunit alpha type-5 OS=Homo sapiens OX=9606 GN=PSMA5 PE=1 SV=3
SwissProt	FA32A_HUMAN	99	13170	3	3	2	2	1.03	Protein FAM32A OS=Homo sapiens OX=9606 GN=FAM32A PE=1 SV=2
SwissProt	SNW1_HUMAN	98	61456	2	2	1	1	0.08	SNW domain-containing protein 1 OS=Homo sapiens OX=9606 GN=SNW1 PE=1 SV=1
SwissProt	FUBP2_HUMAN	97	73070	2	2	1	1	0.07	Far upstream element-binding protein 2 OS=Homo sapiens OX=9606 GN=KHSRP PE=1 SV=4
SwissProt	RRP15_HUMAN	97	31465	2	2	1	1	0.16	RRP15-like protein OS=Homo sapiens OX=9606 GN=RRP15 PE=1 SV=2
SwissProt	ALDOA_HUMAN	97	39395	2	2	2	2	0.27	Fructose-bisphosphate aldolase A OS=Homo sapiens OX=9606 GN=ALDOA PE=1 SV=2
SwissProt	TMA16_HUMAN	96	23849	2	2	2	2	0.48	Translation machinery-associated protein 16 OS=Homo sapiens OX=9606 GN=TMA16 PE=1 SV=2
SwissProt	FA98A_HUMAN	95	55366	3	3	1	1	0.09	Protein FAM98A OS=Homo sapiens OX=9606 GN=FAM98A PE=1 SV=1
SwissProt	PUR6_HUMAN	94	47049	3	3	2	2	0.22	Multifunctional protein ADE2 OS=Homo sapiens OX=9606 GN=PAICS PE=1 SV=3
SwissProt	ENY2_HUMAN	94	11521	1	1	1	1	0.5	Transcription and mRNA export factor ENY2 OS=Homo sapiens OX=9606 GN=ENY2 PE=1 SV=1
SwissProt	TRIR_HUMAN	94	18408	4	4	3	3	1.15	Telomerase RNA component interacting RNase OS=Homo sapiens OX=9606 GN=TRIR PE=1 SV=1
SwissProt	S10A6_HUMAN	93	10173	5	5	2	2	1.48	Protein S100-A6 OS=Homo sapiens OX=9606 GN=S100A6 PE=1 SV=1
SwissProt	CDV3_HUMAN	92	27318	4	4	3	3	0.68	Protein CDV3 homolog OS=Homo sapiens OX=9606 GN=CDV3 PE=1 SV=1
SwissProt	PPIG_HUMAN	91	88564	2	2	2	2	0.11	Peptidyl-prolyl cis-trans isomerase G OS=Homo sapiens OX=9606 GN=PPIG PE=1 SV=2
SwissProt	SFSWA_HUMAN	91	104758	2	2	2	2	0.1	Splicing factor, suppressor of white-apricot homolog OS=Homo sapiens OX=9606 GN=SFSWAP PE=1 SV=3
SwissProt	ATIF1_HUMAN	91	12241	2	2	2	2	1.14	ATPase inhibitor, mitochondrial OS=Homo sapiens OX=9606 GN=ATPIF1 PE=1 SV=1
SwissProt	PSA1_HUMAN	90	29537	4	4	4	4	0.9	Proteasome subunit alpha type-1 OS=Homo sapiens OX=9606 GN=PSMA1 PE=1 SV=1
SwissProt	L10K_HUMAN	90	10570	5	5	2	2	1.41	Leydig cell tumor 10 kDa protein homolog OS=Homo sapiens OX=9606 GN=C19orf53 PE=1 SV=1
SwissProt	PLEC_HUMAN	90	531466	5	5	4	4	0.04	Plectin OS=Homo sapiens OX=9606 GN=PLEC PE=1 SV=3
SwissProt	RL5_HUMAN	89	34341	4	4	4	4	0.74	60S ribosomal protein L5 OS=Homo sapiens OX=9606 GN=RPL5 PE=1 SV=3
SwissProt	PGRC1_HUMAN	88	21658	4	4	2	2	0.54	Membrane-associated progesterone receptor component 1 OS=Homo sapiens OX=9606 GN=PGRMC1 PE=1 SV=3
SwissProt	CH059_HUMAN	88	11449	5	5	3	3	2.38	Uncharacterized protein C8orf59 OS=Homo sapiens OX=9606 GN=C8orf59 PE=1 SV=4
SwissProt	EI2BD_HUMAN	87	57521	2	2	1	1	0.09	Translation initiation factor eIF-2B subunit delta OS=Homo sapiens OX=9606 GN=EIF2B4 PE=1 SV=2
SwissProt	RM54_HUMAN	87	15809	2	2	2	2	0.81	39S ribosomal protein L54, mitochondrial OS=Homo sapiens OX=9606 GN=MRPL54 PE=1 SV=1
SwissProt	1433E_HUMAN	86	29155	2	2	2	2	0.38	14-3-3 protein epsilon OS=Homo sapiens OX=9606 GN=YWHAE PE=1 SV=1
SwissProt	1433Z_HUMAN	69	27728	2	2	2	2	0.41	14-3-3 protein zeta/delta OS=Homo sapiens OX=9606 GN=YWHAZ PE=1 SV=1
SwissProt	NHP2_HUMAN	85	17190	3	3	2	2	0.72	H/ACA ribonucleoprotein complex subunit 2 OS=Homo sapiens OX=9606 GN=NHP2 PE=1 SV=1
SwissProt	SMCA2_HUMAN	84	181166	2	2	2	2	0.05	Probable global transcription activator SNF2L2 OS=Homo sapiens OX=9606 GN=SMARCA2 PE=1 SV=2
SwissProt	GGH_HUMAN	83	35941	2	2	1	1	0.14	Gamma-glutamyl hydrolase OS=Homo sapiens OX=9606 GN=GGH PE=1 SV=2
SwissProt	RRFM_HUMAN	83	29259	2	2	1	1	0.17	Ribosome-recycling factor, mitochondrial OS=Homo sapiens OX=9606 GN=MRRF PE=1 SV=1
SwissProt	DTD1_HUMAN	83	23409	1	1	1	1	0.22	D-aminoacyl-tRNA deacylase 1 OS=Homo sapiens OX=9606 GN=DTD1 PE=1 SV=2
SwissProt	DYST_HUMAN	83	860127	3	3	3	3	0.02	Dystonin OS=Homo sapiens OX=9606 GN=DST PE=1 SV=4
SwissProt	SFR19_HUMAN	82	139186	2	2	1	1	0.03	Splicing factor, arginine/serine-rich 19 OS=Homo sapiens OX=9606 GN=SCAF1 PE=1 SV=3
SwissProt	RL1D1_HUMAN	82	54939	3	3	2	2	0.19	Ribosomal L1 domain-containing protein 1 OS=Homo sapiens OX=9606 GN=RSL1D1 PE=1 SV=3
SwissProt	ARGL1_HUMAN	82	33197	5	5	4	4	0.77	Arginine and glutamate-rich protein 1 OS=Homo sapiens OX=9606 GN=ARGLU1 PE=1 SV=1
SwissProt	TB10B_HUMAN	81	87145	2	2	2	2	0.12	TBC1 domain family member 10B OS=Homo sapiens OX=9606 GN=TBC1D10B PE=1 SV=3
SwissProt	RBM27_HUMAN	81	118645	2	2	2	2	0.08	RNA-binding protein 27 OS=Homo sapiens OX=9606 GN=RBM27 PE=1 SV=2
SwissProt	AMRP_HUMAN	81	41441	5	5	4	4	0.58	Alpha-2-macroglobulin receptor-associated protein OS=Homo sapiens OX=9606 GN=LRPAP1 PE=1 SV=1
SwissProt	SRC8_HUMAN	81	61549	3	3	3	3	0.26	Src substrate cortactin OS=Homo sapiens OX=9606 GN=CTTN PE=1 SV=2
SwissProt	DDX46_HUMAN	80	117290	3	3	2	2	0.08	Probable ATP-dependent RNA helicase DDX46 OS=Homo sapiens OX=9606 GN=DDX46 PE=1 SV=2
SwissProt	TAGL_HUMAN	79	22596	3	3	3	3	0.87	Transgelin OS=Homo sapiens OX=9606 GN=TAGLN PE=1 SV=4
SwissProt	PQBP1_HUMAN	79	30454	2	2	2	2	0.36	Polyglutamine-binding protein 1 OS=Homo sapiens OX=9606 GN=PQBP1 PE=1 SV=1
SwissProt	HDGF_HUMAN	78	26772	4	4	2	2	0.42	Hepatoma-derived growth factor OS=Homo sapiens OX=9606 GN=HDGF PE=1 SV=1
SwissProt	RSRC2_HUMAN	78	50529	1	1	1	1	0.1	Arginine/serine-rich coiled-coil protein 2 OS=Homo sapiens OX=9606 GN=RSRC2 PE=1 SV=1
SwissProt	JUPI2_HUMAN	78	20051	3	3	2	2	0.6	Jupiter microtubule associated homolog 2 OS=Homo sapiens OX=9606 GN=JPT2 PE=1 SV=1
SwissProt	LLPH_HUMAN	77	15215	3	3	1	1	0.36	Protein LLP homolog OS=Homo sapiens OX=9606 GN=LLPH PE=1 SV=1
SwissProt	TRA2B_HUMAN	77	33646	5	5	2	2	0.32	Transformer-2 protein homolog beta OS=Homo sapiens OX=9606 GN=TRA2B PE=1 SV=1
SwissProt	ANXA6_HUMAN	76	75826	3	3	3	3	0.21	Annexin A6 OS=Homo sapiens OX=9606 GN=ANXA6 PE=1 SV=3
SwissProt	SSRP1_HUMAN	75	81024	2	2	2	2	0.12	FACT complex subunit SSRP1 OS=Homo sapiens OX=9606 GN=SSRP1 PE=1 SV=1
SwissProt	SF3B2_HUMAN	75	100165	3	3	3	3	0.15	Splicing factor 3B subunit 2 OS=Homo sapiens OX=9606 GN=SF3B2 PE=1 SV=2
SwissProt	MIF_HUMAN	75	12468	2	2	1	1	0.45	Macrophage migration inhibitory factor OS=Homo sapiens OX=9606 GN=MIF PE=1 SV=4
SwissProt	KLH35_HUMAN	75	62852	6	6	1	1	0.08	Kelch-like protein 35 OS=Homo sapiens OX=9606 GN=KLHL35 PE=1 SV=3
SwissProt	SELH_HUMAN	73	13446	3	3	2	2	1	Selenoprotein H OS=Homo sapiens OX=9606 GN=SELENOH PE=1 SV=2
SwissProt	RM34_HUMAN	73	10159	3	3	2	2	1.48	39S ribosomal protein L34, mitochondrial OS=Homo sapiens OX=9606 GN=MRPL34 PE=1 SV=1
SwissProt	SNRPA_HUMAN	73	31259	1	1	1	1	0.16	U1 small nuclear ribonucleoprotein A OS=Homo sapiens OX=9606 GN=SNRPA PE=1 SV=3
SwissProt	SCRB2_HUMAN	73	54255	3	3	3	3	0.3	Lysosome membrane protein 2 OS=Homo sapiens OX=9606 GN=SCARB2 PE=1 SV=2
SwissProt	RL6_HUMAN	73	32708	2	2	2	2	0.34	60S ribosomal protein L6 OS=Homo sapiens OX=9606 GN=RPL6 PE=1 SV=3
SwissProt	CCD43_HUMAN	73	25233	2	2	1	1	0.21	Coiled-coil domain-containing protein 43 OS=Homo sapiens OX=9606 GN=CCDC43 PE=1 SV=2
SwissProt	PRC2C_HUMAN	71	316718	4	4	3	3	0.05	Protein PRRC2C OS=Homo sapiens OX=9606 GN=PRRC2C PE=1 SV=4
SwissProt	PRC2A_HUMAN	22	228724	2	2	2	2	0.04	Protein PRRC2A OS=Homo sapiens OX=9606 GN=PRRC2A PE=1 SV=3
SwissProt	PSA2_HUMAN	70	25882	3	3	3	3	0.73	Proteasome subunit alpha type-2 OS=Homo sapiens OX=9606 GN=PSMA2 PE=1 SV=2
SwissProt	NEBU_HUMAN	70	772428	2	2	2	2	0.01	Nebulin OS=Homo sapiens OX=9606 GN=NEB PE=1 SV=5
SwissProt	SREK1_HUMAN	70	59345	1	1	1	1	0.08	Splicing regulatory glutamine/lysine-rich protein 1 OS=Homo sapiens OX=9606 GN=SREK1 PE=1 SV=1
SwissProt	GPAM1_HUMAN	70	38119	2	2	2	2	0.28	GPALPP motifs-containing protein 1 OS=Homo sapiens OX=9606 GN=GPALPP1 PE=1 SV=1
SwissProt	CMYA5_HUMAN	70	448935	5	5	1	1	0.01	Cardiomyopathy-associated protein 5 OS=Homo sapiens OX=9606 GN=CMYA5 PE=1 SV=3
SwissProt	KRR1_HUMAN	70	43638	2	2	2	2	0.24	KRR1 small subunit processome component homolog OS=Homo sapiens OX=9606 GN=KRR1 PE=1 SV=4
SwissProt	ZCH18_HUMAN	69	106316	2	2	2	2	0.09	Zinc finger CCCH domain-containing protein 18 OS=Homo sapiens OX=9606 GN=ZC3H18 PE=1 SV=2
SwissProt	STMN1_HUMAN	68	17292	3	3	2	2	0.72	Stathmin OS=Homo sapiens OX=9606 GN=STMN1 PE=1 SV=3
SwissProt	F162A_HUMAN	68	17331	3	3	2	2	0.72	Protein FAM162A OS=Homo sapiens OX=9606 GN=FAM162A PE=1 SV=2
SwissProt	TOP2B_HUMAN	68	183152	2	2	2	2	0.05	DNA topoisomerase 2-beta OS=Homo sapiens OX=9606 GN=TOP2B PE=1 SV=3
SwissProt	RAB6A_HUMAN	68	23578	2	2	2	2	0.49	Ras-related protein Rab-6A OS=Homo sapiens OX=9606 GN=RAB6A PE=1 SV=3
SwissProt	EMD_HUMAN	67	28976	1	1	1	1	0.18	Emerin OS=Homo sapiens OX=9606 GN=EMD PE=1 SV=1
SwissProt	MYCBP_HUMAN	67	11959	2	2	1	1	0.47	c-Myc-binding protein OS=Homo sapiens OX=9606 GN=MYCBP PE=1 SV=3
SwissProt	GLU2B_HUMAN	67	59388	2	2	2	2	0.17	Glucosidase 2 subunit beta OS=Homo sapiens OX=9606 GN=PRKCSH PE=1 SV=2
SwissProt	NC2A_HUMAN	67	22336	2	2	2	2	0.53	Dr1-associated corepressor OS=Homo sapiens OX=9606 GN=DRAP1 PE=1 SV=3
SwissProt	RL35_HUMAN	67	14543	3	3	2	2	0.9	60S ribosomal protein L35 OS=Homo sapiens OX=9606 GN=RPL35 PE=1 SV=2
SwissProt	ZYX_HUMAN	67	61238	1	1	1	1	0.08	Zyxin OS=Homo sapiens OX=9606 GN=ZYX PE=1 SV=1
SwissProt	NOP16_HUMAN	67	21175	2	2	1	1	0.25	Nucleolar protein 16 OS=Homo sapiens OX=9606 GN=NOP16 PE=1 SV=2
SwissProt	ELOA1_HUMAN	66	89853	3	3	2	2	0.11	Elongin-A OS=Homo sapiens OX=9606 GN=ELOA PE=1 SV=2
SwissProt	PHF2_HUMAN	66	120700	2	2	2	2	0.08	Lysine-specific demethylase PHF2 OS=Homo sapiens OX=9606 GN=PHF2 PE=1 SV=4
SwissProt	RS18_HUMAN	66	17708	2	2	2	2	0.7	40S ribosomal protein S18 OS=Homo sapiens OX=9606 GN=RPS18 PE=1 SV=3
SwissProt	CDK12_HUMAN	66	164054	2	2	2	2	0.06	Cyclin-dependent kinase 12 OS=Homo sapiens OX=9606 GN=CDK12 PE=1 SV=2
SwissProt	HMGX4_HUMAN	65	65671	2	2	2	2	0.16	HMG domain-containing protein 4 OS=Homo sapiens OX=9606 GN=HMGXB4 PE=1 SV=2
SwissProt	RSRC1_HUMAN	65	38654	2	2	2	2	0.28	Serine/Arginine-related protein 53 OS=Homo sapiens OX=9606 GN=RSRC1 PE=1 SV=1
SwissProt	CO040_HUMAN	65	16343	2	2	1	1	0.33	UPF0235 protein C15orf40 OS=Homo sapiens OX=9606 GN=C15orf40 PE=1 SV=2
SwissProt	ROA3_HUMAN	65	39571	1	1	1	1	0.13	Heterogeneous nuclear ribonucleoprotein A3 OS=Homo sapiens OX=9606 GN=HNRNPA3 PE=1 SV=2
SwissProt	CNN3_HUMAN	65	36391	1	1	1	1	0.14	Calponin-3 OS=Homo sapiens OX=9606 GN=CNN3 PE=1 SV=1
SwissProt	ZN593_HUMAN	64	15190	1	1	1	1	0.36	Zinc finger protein 593 OS=Homo sapiens OX=9606 GN=ZNF593 PE=1 SV=2
SwissProt	RL19_HUMAN	64	23451	1	1	1	1	0.22	60S ribosomal protein L19 OS=Homo sapiens OX=9606 GN=RPL19 PE=1 SV=1
SwissProt	DHX29_HUMAN	64	155139	1	1	1	1	0.03	ATP-dependent RNA helicase DHX29 OS=Homo sapiens OX=9606 GN=DHX29 PE=1 SV=2
SwissProt	G45IP_HUMAN	63	25368	3	3	2	2	0.45	Growth arrest and DNA damage-inducible proteins-interacting protein 1 OS=Homo sapiens OX=9606 GN=GADD45GIP1 PE=1 SV=1
SwissProt	ACHB3_HUMAN	63	52695	1	1	1	1	0.09	Neuronal acetylcholine receptor subunit beta-3 OS=Homo sapiens OX=9606 GN=CHRNB3 PE=2 SV=2
SwissProt	NLTP_HUMAN	63	58956	3	3	2	2	0.17	Non-specific lipid-transfer protein OS=Homo sapiens OX=9606 GN=SCP2 PE=1 SV=2
SwissProt	PSMD4_HUMAN	63	40711	2	2	2	2	0.26	26S proteasome non-ATPase regulatory subunit 4 OS=Homo sapiens OX=9606 GN=PSMD4 PE=1 SV=1
SwissProt	JUPI1_HUMAN	62	16005	2	2	1	1	0.34	Jupiter microtubule associated homolog 1 OS=Homo sapiens OX=9606 GN=JPT1 PE=1 SV=3
SwissProt	CYB5B_HUMAN	62	16322	3	3	1	1	0.33	Cytochrome b5 type B OS=Homo sapiens OX=9606 GN=CYB5B PE=1 SV=2
SwissProt	TRY1_HUMAN	62	26541	4	4	1	1	0.19	Trypsin-1 OS=Homo sapiens OX=9606 GN=PRSS1 PE=1 SV=1
SwissProt	KHDR1_HUMAN	61	48197	1	1	1	1	0.1	KH domain-containing, RNA-binding, signal transduction-associated protein 1 OS=Homo sapiens OX=9606 GN=KHDRBS1 PE=1 SV=1
SwissProt	HERC2_HUMAN	61	526895	3	3	2	2	0.02	E3 ubiquitin-protein ligase HERC2 OS=Homo sapiens OX=9606 GN=HERC2 PE=1 SV=2
SwissProt	GPTC8_HUMAN	61	164098	1	1	1	1	0.03	G patch domain-containing protein 8 OS=Homo sapiens OX=9606 GN=GPATCH8 PE=1 SV=2
SwissProt	ATPB_HUMAN	60	56525	2	2	2	2	0.18	ATP synthase subunit beta, mitochondrial OS=Homo sapiens OX=9606 GN=ATP5F1B PE=1 SV=3
SwissProt	MO4L2_HUMAN	60	32288	4	4	2	2	0.34	Mortality factor 4-like protein 2 OS=Homo sapiens OX=9606 GN=MORF4L2 PE=1 SV=1
SwissProt	SHRM3_HUMAN	60	216724	2	2	1	1	0.02	Protein Shroom3 OS=Homo sapiens OX=9606 GN=SHROOM3 PE=1 SV=2
SwissProt	HNRPD_HUMAN	60	38410	1	1	1	1	0.13	Heterogeneous nuclear ribonucleoprotein D0 OS=Homo sapiens OX=9606 GN=HNRNPD PE=1 SV=1
SwissProt	CA131_HUMAN	59	32590	1	1	1	1	0.16	Uncharacterized protein C1orf131 OS=Homo sapiens OX=9606 GN=C1orf131 PE=1 SV=4
SwissProt	CATL1_HUMAN	59	37540	1	1	1	1	0.13	Cathepsin L1 OS=Homo sapiens OX=9606 GN=CTSL PE=1 SV=2
SwissProt	RS8_HUMAN	59	24190	1	1	1	1	0.22	40S ribosomal protein S8 OS=Homo sapiens OX=9606 GN=RPS8 PE=1 SV=2
SwissProt	ERH_HUMAN	59	12251	1	1	1	1	0.46	Enhancer of rudimentary homolog OS=Homo sapiens OX=9606 GN=ERH PE=1 SV=1
SwissProt	GLRX1_HUMAN	59	11768	3	3	3	3	2.27	Glutaredoxin-1 OS=Homo sapiens OX=9606 GN=GLRX PE=1 SV=2
SwissProt	PRAF2_HUMAN	59	19246	1	1	1	1	0.28	PRA1 family protein 2 OS=Homo sapiens OX=9606 GN=PRAF2 PE=1 SV=1
SwissProt	CD151_HUMAN	59	28276	4	4	3	3	0.65	CD151 antigen OS=Homo sapiens OX=9606 GN=CD151 PE=1 SV=3
SwissProt	AKIP_HUMAN	58	22340	2	2	1	1	0.24	Aurora kinase A-interacting protein OS=Homo sapiens OX=9606 GN=AURKAIP1 PE=1 SV=1
SwissProt	SC31A_HUMAN	58	132931	2	2	1	1	0.04	Protein transport protein Sec31A OS=Homo sapiens OX=9606 GN=SEC31A PE=1 SV=3
SwissProt	NDUAA_HUMAN	58	40725	3	3	1	1	0.12	NADH dehydrogenase [ubiquinone] 1 alpha subcomplex subunit 10, mitochondrial OS=Homo sapiens OX=9606 GN=NDUFA10 PE=1 SV=1
SwissProt	PSA4_HUMAN	58	29465	2	2	2	2	0.38	Proteasome subunit alpha type-4 OS=Homo sapiens OX=9606 GN=PSMA4 PE=1 SV=1
SwissProt	PGRC2_HUMAN	57	23804	2	2	1	1	0.22	Membrane-associated progesterone receptor component 2 OS=Homo sapiens OX=9606 GN=PGRMC2 PE=1 SV=1
SwissProt	NDKB_HUMAN	57	17287	2	2	2	2	0.72	Nucleoside diphosphate kinase B OS=Homo sapiens OX=9606 GN=NME2 PE=1 SV=1
SwissProt	CBX5_HUMAN	57	22211	2	2	2	2	0.53	Chromobox protein homolog 5 OS=Homo sapiens OX=9606 GN=CBX5 PE=1 SV=1
SwissProt	RAM_HUMAN	56	14373	2	2	2	2	0.92	RNMT-activating mini protein OS=Homo sapiens OX=9606 GN=FAM103A1 PE=1 SV=1
SwissProt	RLA2_HUMAN	55	11658	1	1	1	1	0.49	60S acidic ribosomal protein P2 OS=Homo sapiens OX=9606 GN=RPLP2 PE=1 SV=1
SwissProt	AVEN_HUMAN	55	38483	2	2	2	2	0.28	Cell death regulator Aven OS=Homo sapiens OX=9606 GN=AVEN PE=1 SV=1
SwissProt	PSB3_HUMAN	55	22933	1	1	1	1	0.23	Proteasome subunit beta type-3 OS=Homo sapiens OX=9606 GN=PSMB3 PE=1 SV=2
SwissProt	UB2L3_HUMAN	54	17850	1	1	1	1	0.3	Ubiquitin-conjugating enzyme E2 L3 OS=Homo sapiens OX=9606 GN=UBE2L3 PE=1 SV=1
SwissProt	SERF2_HUMAN	54	6896	1	1	1	1	0.94	Small EDRK-rich factor 2 OS=Homo sapiens OX=9606 GN=SERF2 PE=1 SV=1
SwissProt	PSME1_HUMAN	54	28705	1	1	1	1	0.18	Proteasome activator complex subunit 1 OS=Homo sapiens OX=9606 GN=PSME1 PE=1 SV=1
SwissProt	FXR1_HUMAN	53	69678	1	1	1	1	0.07	Fragile X mental retardation syndrome-related protein 1 OS=Homo sapiens OX=9606 GN=FXR1 PE=1 SV=3
SwissProt	S2548_HUMAN	53	33418	3	3	1	1	0.15	Solute carrier family 25 member 48 OS=Homo sapiens OX=9606 GN=SLC25A48 PE=1 SV=2
SwissProt	ARHG6_HUMAN	53	87443	1	1	1	1	0.06	Rho guanine nucleotide exchange factor 6 OS=Homo sapiens OX=9606 GN=ARHGEF6 PE=1 SV=2
SwissProt	PDIA3_HUMAN	53	56747	1	1	1	1	0.09	Protein disulfide-isomerase A3 OS=Homo sapiens OX=9606 GN=PDIA3 PE=1 SV=4
SwissProt	RS13_HUMAN	53	17212	1	1	1	1	0.31	40S ribosomal protein S13 OS=Homo sapiens OX=9606 GN=RPS13 PE=1 SV=2
SwissProt	HNRPQ_HUMAN	53	69560	2	2	2	2	0.15	Heterogeneous nuclear ribonucleoprotein Q OS=Homo sapiens OX=9606 GN=SYNCRIP PE=1 SV=2
SwissProt	NFX1_HUMAN	52	124312	2	2	1	1	0.04	Transcriptional repressor NF-X1 OS=Homo sapiens OX=9606 GN=NFX1 PE=1 SV=2
SwissProt	LC7L3_HUMAN	51	51435	1	1	1	1	0.1	Luc7-like protein 3 OS=Homo sapiens OX=9606 GN=LUC7L3 PE=1 SV=2
SwissProt	PPIL4_HUMAN	50	57189	1	1	1	1	0.09	Peptidyl-prolyl cis-trans isomerase-like 4 OS=Homo sapiens OX=9606 GN=PPIL4 PE=1 SV=1
SwissProt	RL26L_HUMAN	50	17246	2	2	2	2	0.72	60S ribosomal protein L26-like 1 OS=Homo sapiens OX=9606 GN=RPL26L1 PE=1 SV=1
SwissProt	MUC19_HUMAN	50	804768	5	5	1	1	0.01	Mucin-19 OS=Homo sapiens OX=9606 GN=MUC19 PE=1 SV=3
SwissProt	IBP5_HUMAN	50	30550	1	1	1	1	0.17	Insulin-like growth factor-binding protein 5 OS=Homo sapiens OX=9606 GN=IGFBP5 PE=1 SV=1
SwissProt	CA174_HUMAN	50	25961	1	1	1	1	0.2	UPF0688 protein C1orf174 OS=Homo sapiens OX=9606 GN=C1orf174 PE=1 SV=2
SwissProt	SPAG7_HUMAN	50	26018	1	1	1	1	0.2	Sperm-associated antigen 7 OS=Homo sapiens OX=9606 GN=SPAG7 PE=1 SV=2
SwissProt	CFA53_HUMAN	49	61796	2	2	1	1	0.08	Cilia- and flagella-associated protein 53 OS=Homo sapiens OX=9606 GN=CFAP53 PE=1 SV=2
SwissProt	CD99_HUMAN	49	18836	1	1	1	1	0.28	CD99 antigen OS=Homo sapiens OX=9606 GN=CD99 PE=1 SV=1
SwissProt	REEP5_HUMAN	49	21479	1	1	1	1	0.24	Receptor expression-enhancing protein 5 OS=Homo sapiens OX=9606 GN=REEP5 PE=1 SV=3
SwissProt	LSP1_HUMAN	49	37169	1	1	1	1	0.14	Lymphocyte-specific protein 1 OS=Homo sapiens OX=9606 GN=LSP1 PE=1 SV=1
SwissProt	BIN1_HUMAN	48	64659	2	2	2	2	0.16	Myc box-dependent-interacting protein 1 OS=Homo sapiens OX=9606 GN=BIN1 PE=1 SV=1
SwissProt	PDLI3_HUMAN	48	39207	1	1	1	1	0.13	PDZ and LIM domain protein 3 OS=Homo sapiens OX=9606 GN=PDLIM3 PE=1 SV=1
SwissProt	CHM2B_HUMAN	48	23891	1	1	1	1	0.22	Charged multivesicular body protein 2b OS=Homo sapiens OX=9606 GN=CHMP2B PE=1 SV=1
SwissProt	HNRPC_HUMAN	48	33650	3	3	2	2	0.32	Heterogeneous nuclear ribonucleoproteins C1/C2 OS=Homo sapiens OX=9606 GN=HNRNPC PE=1 SV=4
SwissProt	DIDO1_HUMAN	47	243723	1	1	1	1	0.02	Death-inducer obliterator 1 OS=Homo sapiens OX=9606 GN=DIDO1 PE=1 SV=5
SwissProt	TAU_HUMAN	47	78880	3	3	2	2	0.13	Microtubule-associated protein tau OS=Homo sapiens OX=9606 GN=MAPT PE=1 SV=5
SwissProt	TLN2_HUMAN	47	271443	2	2	2	2	0.04	Talin-2 OS=Homo sapiens OX=9606 GN=TLN2 PE=1 SV=4
SwissProt	STIP1_HUMAN	47	62599	2	2	2	2	0.16	Stress-induced-phosphoprotein 1 OS=Homo sapiens OX=9606 GN=STIP1 PE=1 SV=1
SwissProt	ASXL2_HUMAN	47	153725	1	1	1	1	0.03	Putative Polycomb group protein ASXL2 OS=Homo sapiens OX=9606 GN=ASXL2 PE=1 SV=1
SwissProt	S10AG_HUMAN	46	11794	1	1	1	1	0.48	Protein S100-A16 OS=Homo sapiens OX=9606 GN=S100A16 PE=1 SV=1
SwissProt	RL4_HUMAN	46	47667	2	2	1	1	0.1	60S ribosomal protein L4 OS=Homo sapiens OX=9606 GN=RPL4 PE=1 SV=5
SwissProt	DHX15_HUMAN	46	90875	1	1	1	1	0.05	Pre-mRNA-splicing factor ATP-dependent RNA helicase DHX15 OS=Homo sapiens OX=9606 GN=DHX15 PE=1 SV=2
SwissProt	CLPX_HUMAN	46	69181	1	1	1	1	0.07	ATP-dependent Clp protease ATP-binding subunit clpX-like, mitochondrial OS=Homo sapiens OX=9606 GN=CLPX PE=1 SV=2
SwissProt	PSME2_HUMAN	46	27384	1	1	1	1	0.19	Proteasome activator complex subunit 2 OS=Homo sapiens OX=9606 GN=PSME2 PE=1 SV=4
SwissProt	NEDD8_HUMAN	46	9066	1	1	1	1	0.66	NEDD8 OS=Homo sapiens OX=9606 GN=NEDD8 PE=1 SV=1
SwissProt	CALR_HUMAN	46	48112	1	1	1	1	0.1	Calreticulin OS=Homo sapiens OX=9606 GN=CALR PE=1 SV=1
SwissProt	CCD9B_HUMAN	45	57290	2	2	1	1	0.09	Coiled-coil domain-containing protein 9B OS=Homo sapiens OX=9606 GN=CCDC9B PE=1 SV=1
SwissProt	LARP4_HUMAN	45	80546	2	2	2	2	0.13	La-related protein 4 OS=Homo sapiens OX=9606 GN=LARP4 PE=1 SV=3
SwissProt	DDX23_HUMAN	45	95524	1	1	1	1	0.05	Probable ATP-dependent RNA helicase DDX23 OS=Homo sapiens OX=9606 GN=DDX23 PE=1 SV=3
SwissProt	CLCA_HUMAN	45	27060	1	1	1	1	0.19	Clathrin light chain A OS=Homo sapiens OX=9606 GN=CLTA PE=1 SV=1
SwissProt	RL8_HUMAN	45	28007	1	1	1	1	0.18	60S ribosomal protein L8 OS=Homo sapiens OX=9606 GN=RPL8 PE=1 SV=2
SwissProt	SPTN1_HUMAN	44	284364	3	3	3	3	0.05	Spectrin alpha chain, non-erythrocytic 1 OS=Homo sapiens OX=9606 GN=SPTAN1 PE=1 SV=3
SwissProt	LMOD2_HUMAN	44	61638	2	2	1	1	0.08	Leiomodin-2 OS=Homo sapiens OX=9606 GN=LMOD2 PE=1 SV=2
SwissProt	CREL1_HUMAN	44	45409	1	1	1	1	0.11	Cysteine-rich with EGF-like domain protein 1 OS=Homo sapiens OX=9606 GN=CRELD1 PE=1 SV=3
SwissProt	TIM13_HUMAN	44	10493	1	1	1	1	0.55	Mitochondrial import inner membrane translocase subunit Tim13 OS=Homo sapiens OX=9606 GN=TIMM13 PE=1 SV=1
SwissProt	ZC3HF_HUMAN	44	48573	1	1	1	1	0.1	Zinc finger CCCH domain-containing protein 15 OS=Homo sapiens OX=9606 GN=ZC3H15 PE=1 SV=1
SwissProt	S10A4_HUMAN	44	11721	2	2	1	1	0.48	Protein S100-A4 OS=Homo sapiens OX=9606 GN=S100A4 PE=1 SV=1
SwissProt	CHMP5_HUMAN	43	24555	2	2	1	1	0.21	Charged multivesicular body protein 5 OS=Homo sapiens OX=9606 GN=CHMP5 PE=1 SV=1
SwissProt	MK67I_HUMAN	43	34201	1	1	1	1	0.15	MKI67 FHA domain-interacting nucleolar phosphoprotein OS=Homo sapiens OX=9606 GN=NIFK PE=1 SV=1
SwissProt	NKTR_HUMAN	43	165577	2	2	2	2	0.06	NK-tumor recognition protein OS=Homo sapiens OX=9606 GN=NKTR PE=1 SV=2
SwissProt	ITB1_HUMAN	43	88357	2	2	2	2	0.11	Integrin beta-1 OS=Homo sapiens OX=9606 GN=ITGB1 PE=1 SV=2
SwissProt	GELS_HUMAN	43	85644	2	2	2	2	0.12	Gelsolin OS=Homo sapiens OX=9606 GN=GSN PE=1 SV=1
SwissProt	EF2_HUMAN	43	95277	2	2	2	2	0.11	Elongation factor 2 OS=Homo sapiens OX=9606 GN=EEF2 PE=1 SV=4
SwissProt	SRP09_HUMAN	43	10105	1	1	1	1	0.58	Signal recognition particle 9 kDa protein OS=Homo sapiens OX=9606 GN=SRP9 PE=1 SV=2
SwissProt	EIF3A_HUMAN	43	166468	2	2	2	2	0.06	Eukaryotic translation initiation factor 3 subunit A OS=Homo sapiens OX=9606 GN=EIF3A PE=1 SV=1
SwissProt	DNJC8_HUMAN	43	29823	3	3	3	3	0.61	DnaJ homolog subfamily C member 8 OS=Homo sapiens OX=9606 GN=DNAJC8 PE=1 SV=2
SwissProt	RS12_HUMAN	42	14505	1	1	1	1	0.38	40S ribosomal protein S12 OS=Homo sapiens OX=9606 GN=RPS12 PE=1 SV=3
SwissProt	SPCS1_HUMAN	42	11797	1	1	1	1	0.48	Signal peptidase complex subunit 1 OS=Homo sapiens OX=9606 GN=SPCS1 PE=1 SV=4
SwissProt	NDUA7_HUMAN	42	12544	2	2	2	2	1.1	NADH dehydrogenase [ubiquinone] 1 alpha subcomplex subunit 7 OS=Homo sapiens OX=9606 GN=NDUFA7 PE=1 SV=3
SwissProt	XIRP1_HUMAN	42	198439	1	1	1	1	0.02	Xin actin-binding repeat-containing protein 1 OS=Homo sapiens OX=9606 GN=XIRP1 PE=1 SV=1
SwissProt	RT27_HUMAN	41	47581	2	2	1	1	0.1	28S ribosomal protein S27, mitochondrial OS=Homo sapiens OX=9606 GN=MRPS27 PE=1 SV=3
SwissProt	IF4B_HUMAN	40	69110	1	1	1	1	0.07	Eukaryotic translation initiation factor 4B OS=Homo sapiens OX=9606 GN=EIF4B PE=1 SV=2
SwissProt	FA53C_HUMAN	40	43064	4	4	2	2	0.25	Protein FAM53C OS=Homo sapiens OX=9606 GN=FAM53C PE=1 SV=1
SwissProt	SPAT2_HUMAN	40	58390	3	3	1	1	0.08	Spermatogenesis-associated protein 2 OS=Homo sapiens OX=9606 GN=SPATA2 PE=1 SV=2
SwissProt	RUXGL_HUMAN	40	8538	2	2	2	2	1.94	Putative small nuclear ribonucleoprotein G-like protein 15 OS=Homo sapiens OX=9606 GN=SNRPGP15 PE=5 SV=2
SwissProt	FRIL_HUMAN	39	20007	1	1	1	1	0.27	Ferritin light chain OS=Homo sapiens OX=9606 GN=FTL PE=1 SV=2
SwissProt	UGGG1_HUMAN	39	177078	2	2	1	1	0.03	UDP-glucose:glycoprotein glucosyltransferase 1 OS=Homo sapiens OX=9606 GN=UGGT1 PE=1 SV=3
SwissProt	MYO5C_HUMAN	39	202682	2	2	1	1	0.02	Unconventional myosin-Vc OS=Homo sapiens OX=9606 GN=MYO5C PE=1 SV=2
SwissProt	CTNA1_HUMAN	38	100009	2	2	1	1	0.05	Catenin alpha-1 OS=Homo sapiens OX=9606 GN=CTNNA1 PE=1 SV=1
SwissProt	MTCL1_HUMAN	38	209397	2	2	2	2	0.05	Microtubule cross-linking factor 1 OS=Homo sapiens OX=9606 GN=MTCL1 PE=1 SV=5
SwissProt	LC7L2_HUMAN	38	46486	1	1	1	1	0.11	Putative RNA-binding protein Luc7-like 2 OS=Homo sapiens OX=9606 GN=LUC7L2 PE=1 SV=2
SwissProt	KCRM_HUMAN	38	43074	2	2	2	2	0.25	Creatine kinase M-type OS=Homo sapiens OX=9606 GN=CKM PE=1 SV=2
SwissProt	MSTN1_HUMAN	38	8906	2	2	1	1	0.68	Musculoskeletal embryonic nuclear protein 1 OS=Homo sapiens OX=9606 GN=MUSTN1 PE=3 SV=2
SwissProt	RS20_HUMAN	37	13364	2	2	1	1	0.42	40S ribosomal protein S20 OS=Homo sapiens OX=9606 GN=RPS20 PE=1 SV=1
SwissProt	NOP14_HUMAN	37	97607	2	2	2	2	0.1	Nucleolar protein 14 OS=Homo sapiens OX=9606 GN=NOP14 PE=1 SV=3
SwissProt	AAMDC_HUMAN	37	13324	1	1	1	1	0.42	Mth938 domain-containing protein OS=Homo sapiens OX=9606 GN=AAMDC PE=1 SV=1
SwissProt	PFD2_HUMAN	37	16638	1	1	1	1	0.33	Prefoldin subunit 2 OS=Homo sapiens OX=9606 GN=PFDN2 PE=1 SV=1
SwissProt	S14L6_HUMAN	37	45335	1	1	1	1	0.11	Putative SEC14-like protein 6 OS=Homo sapiens OX=9606 GN=SEC14L6 PE=5 SV=1
SwissProt	RT36_HUMAN	37	11459	2	2	2	2	1.25	28S ribosomal protein S36, mitochondrial OS=Homo sapiens OX=9606 GN=MRPS36 PE=1 SV=2
SwissProt	H1X_HUMAN	37	22474	1	1	1	1	0.23	Histone H1x OS=Homo sapiens OX=9606 GN=H1FX PE=1 SV=1
SwissProt	LMOD3_HUMAN	37	64874	1	1	1	1	0.08	Leiomodin-3 OS=Homo sapiens OX=9606 GN=LMOD3 PE=1 SV=1
SwissProt	VAT1_HUMAN	37	41893	2	2	1	1	0.12	Synaptic vesicle membrane protein VAT-1 homolog OS=Homo sapiens OX=9606 GN=VAT1 PE=1 SV=2
SwissProt	MOES_HUMAN	36	67778	1	1	1	1	0.07	Moesin OS=Homo sapiens OX=9606 GN=MSN PE=1 SV=3
SwissProt	ROA0_HUMAN	36	30822	1	1	1	1	0.17	Heterogeneous nuclear ribonucleoprotein A0 OS=Homo sapiens OX=9606 GN=HNRNPA0 PE=1 SV=1
SwissProt	RB11A_HUMAN	36	24378	2	2	2	2	0.47	Ras-related protein Rab-11A OS=Homo sapiens OX=9606 GN=RAB11A PE=1 SV=3
SwissProt	ATX2L_HUMAN	36	113304	1	1	1	1	0.04	Ataxin-2-like protein OS=Homo sapiens OX=9606 GN=ATXN2L PE=1 SV=2
SwissProt	TYW3_HUMAN	36	29775	3	3	1	1	0.17	tRNA wybutosine-synthesizing protein 3 homolog OS=Homo sapiens OX=9606 GN=TYW3 PE=2 SV=2
SwissProt	RFIP5_HUMAN	36	70372	1	1	1	1	0.07	Rab11 family-interacting protein 5 OS=Homo sapiens OX=9606 GN=RAB11FIP5 PE=1 SV=1
SwissProt	HNRPU_HUMAN	36	90528	2	2	2	2	0.11	Heterogeneous nuclear ribonucleoprotein U OS=Homo sapiens OX=9606 GN=HNRNPU PE=1 SV=6
SwissProt	RL27_HUMAN	36	15788	2	2	1	1	0.35	60S ribosomal protein L27 OS=Homo sapiens OX=9606 GN=RPL27 PE=1 SV=2
SwissProt	RBP1_HUMAN	36	76016	1	1	1	1	0.06	RalA-binding protein 1 OS=Homo sapiens OX=9606 GN=RALBP1 PE=1 SV=3
SwissProt	CE024_HUMAN	35	20119	1	1	1	1	0.26	UPF0461 protein C5orf24 OS=Homo sapiens OX=9606 GN=C5orf24 PE=1 SV=1
SwissProt	SCAM2_HUMAN	35	36625	1	1	1	1	0.14	Secretory carrier-associated membrane protein 2 OS=Homo sapiens OX=9606 GN=SCAMP2 PE=1 SV=2
SwissProt	CATD_HUMAN	35	44524	1	1	1	1	0.11	Cathepsin D OS=Homo sapiens OX=9606 GN=CTSD PE=1 SV=1
SwissProt	H2A2B_HUMAN	35	13987	1	1	1	1	0.4	Histone H2A type 2-B OS=Homo sapiens OX=9606 GN=HIST2H2AB PE=1 SV=3
SwissProt	LTBP2_HUMAN	35	194923	1	1	1	1	0.02	Latent-transforming growth factor beta-binding protein 2 OS=Homo sapiens OX=9606 GN=LTBP2 PE=1 SV=3
SwissProt	XIRP2_HUMAN	35	382063	1	1	1	1	0.01	Xin actin-binding repeat-containing protein 2 OS=Homo sapiens OX=9606 GN=XIRP2 PE=1 SV=2
SwissProt	MEX3D_HUMAN	35	64842	3	3	1	1	0.08	RNA-binding protein MEX3D OS=Homo sapiens OX=9606 GN=MEX3D PE=1 SV=3
SwissProt	MXRA8_HUMAN	35	49101	1	1	1	1	0.1	Matrix remodeling-associated protein 8 OS=Homo sapiens OX=9606 GN=MXRA8 PE=1 SV=1
SwissProt	BAG3_HUMAN	35	61557	1	1	1	1	0.08	BAG family molecular chaperone regulator 3 OS=Homo sapiens OX=9606 GN=BAG3 PE=1 SV=3
SwissProt	IF4G1_HUMAN	34	175382	2	2	2	2	0.06	Eukaryotic translation initiation factor 4 gamma 1 OS=Homo sapiens OX=9606 GN=EIF4G1 PE=1 SV=4
SwissProt	HNRPR_HUMAN	34	70899	1	1	1	1	0.07	Heterogeneous nuclear ribonucleoprotein R OS=Homo sapiens OX=9606 GN=HNRNPR PE=1 SV=1
SwissProt	RHG22_HUMAN	34	76731	1	1	1	1	0.06	Rho GTPase-activating protein 22 OS=Homo sapiens OX=9606 GN=ARHGAP22 PE=1 SV=1
SwissProt	PRUN2_HUMAN	34	340425	1	1	1	1	0.01	Protein prune homolog 2 OS=Homo sapiens OX=9606 GN=PRUNE2 PE=1 SV=3
SwissProt	DCTN2_HUMAN	34	44204	1	1	1	1	0.11	Dynactin subunit 2 OS=Homo sapiens OX=9606 GN=DCTN2 PE=1 SV=4
SwissProt	MPP8_HUMAN	33	97123	1	1	1	1	0.05	M-phase phosphoprotein 8 OS=Homo sapiens OX=9606 GN=MPHOSPH8 PE=1 SV=2
SwissProt	LA_HUMAN	33	46808	1	1	1	1	0.11	Lupus La protein OS=Homo sapiens OX=9606 GN=SSB PE=1 SV=2
SwissProt	PRDX6_HUMAN	33	25019	1	1	1	1	0.21	Peroxiredoxin-6 OS=Homo sapiens OX=9606 GN=PRDX6 PE=1 SV=3
SwissProt	MRGX2_HUMAN	33	37074	3	3	1	1	0.14	Mas-related G-protein coupled receptor member X2 OS=Homo sapiens OX=9606 GN=MRGPRX2 PE=1 SV=1
SwissProt	ADA19_HUMAN	33	104928	1	1	1	1	0.05	Disintegrin and metalloproteinase domain-containing protein 19 OS=Homo sapiens OX=9606 GN=ADAM19 PE=1 SV=3
SwissProt	LDHB_HUMAN	33	36615	1	1	1	1	0.14	L-lactate dehydrogenase B chain OS=Homo sapiens OX=9606 GN=LDHB PE=1 SV=2
SwissProt	NKAP_HUMAN	33	47110	1	1	1	1	0.11	NF-kappa-B-activating protein OS=Homo sapiens OX=9606 GN=NKAP PE=1 SV=1
SwissProt	ATX2_HUMAN	33	140196	1	1	1	1	0.03	Ataxin-2 OS=Homo sapiens OX=9606 GN=ATXN2 PE=1 SV=2
SwissProt	RL30_HUMAN	33	12776	1	1	1	1	0.44	60S ribosomal protein L30 OS=Homo sapiens OX=9606 GN=RPL30 PE=1 SV=2
SwissProt	SEC62_HUMAN	33	45833	3	3	3	3	0.36	Translocation protein SEC62 OS=Homo sapiens OX=9606 GN=SEC62 PE=1 SV=1
SwissProt	RAP1A_HUMAN	32	20974	1	1	1	1	0.25	Ras-related protein Rap-1A OS=Homo sapiens OX=9606 GN=RAP1A PE=1 SV=1
SwissProt	KIF15_HUMAN	32	160061	1	1	1	1	0.03	Kinesin-like protein KIF15 OS=Homo sapiens OX=9606 GN=KIF15 PE=1 SV=1
SwissProt	CASZ1_HUMAN	32	189948	1	1	1	1	0.03	Zinc finger protein castor homolog 1 OS=Homo sapiens OX=9606 GN=CASZ1 PE=1 SV=4
SwissProt	CTR9_HUMAN	32	133420	1	1	1	1	0.04	RNA polymerase-associated protein CTR9 homolog OS=Homo sapiens OX=9606 GN=CTR9 PE=1 SV=1
SwissProt	AL1A1_HUMAN	32	54827	2	2	2	2	0.19	Retinal dehydrogenase 1 OS=Homo sapiens OX=9606 GN=ALDH1A1 PE=1 SV=2
SwissProt	TOM6_HUMAN	32	7997	1	1	1	1	0.78	Mitochondrial import receptor subunit TOM6 homolog OS=Homo sapiens OX=9606 GN=TOMM6 PE=1 SV=1
SwissProt	SSRA_HUMAN	32	32215	2	2	2	2	0.34	Translocon-associated protein subunit alpha OS=Homo sapiens OX=9606 GN=SSR1 PE=1 SV=3
SwissProt	SYF2_HUMAN	32	28705	1	1	1	1	0.18	Pre-mRNA-splicing factor SYF2 OS=Homo sapiens OX=9606 GN=SYF2 PE=1 SV=1
SwissProt	RL17_HUMAN	32	21383	1	1	1	1	0.25	60S ribosomal protein L17 OS=Homo sapiens OX=9606 GN=RPL17 PE=1 SV=3
SwissProt	RAPH1_HUMAN	31	135171	2	2	1	1	0.04	Ras-associated and pleckstrin homology domains-containing protein 1 OS=Homo sapiens OX=9606 GN=RAPH1 PE=1 SV=3
SwissProt	INT1_HUMAN	31	244143	2	2	1	1	0.02	Integrator complex subunit 1 OS=Homo sapiens OX=9606 GN=INTS1 PE=1 SV=2
SwissProt	CCD47_HUMAN	31	55838	1	1	1	1	0.09	Coiled-coil domain-containing protein 47 OS=Homo sapiens OX=9606 GN=CCDC47 PE=1 SV=1
SwissProt	RM12_HUMAN	31	21335	1	1	1	1	0.25	39S ribosomal protein L12, mitochondrial OS=Homo sapiens OX=9606 GN=MRPL12 PE=1 SV=2
SwissProt	WIPF1_HUMAN	31	51227	2	2	2	2	0.2	WAS/WASL-interacting protein family member 1 OS=Homo sapiens OX=9606 GN=WIPF1 PE=1 SV=3
SwissProt	HABP4_HUMAN	31	45758	1	1	1	1	0.11	Intracellular hyaluronan-binding protein 4 OS=Homo sapiens OX=9606 GN=HABP4 PE=1 SV=1
SwissProt	PDIA4_HUMAN	31	72887	1	1	1	1	0.07	Protein disulfide-isomerase A4 OS=Homo sapiens OX=9606 GN=PDIA4 PE=1 SV=2
SwissProt	TMED9_HUMAN	31	27260	1	1	1	1	0.19	Transmembrane emp24 domain-containing protein 9 OS=Homo sapiens OX=9606 GN=TMED9 PE=1 SV=2
SwissProt	NDUS4_HUMAN	30	20095	1	1	1	1	0.26	NADH dehydrogenase [ubiquinone] iron-sulfur protein 4, mitochondrial OS=Homo sapiens OX=9606 GN=NDUFS4 PE=1 SV=1
SwissProt	LRC40_HUMAN	30	68207	1	1	1	1	0.07	Leucine-rich repeat-containing protein 40 OS=Homo sapiens OX=9606 GN=LRRC40 PE=1 SV=1
SwissProt	FNBP4_HUMAN	30	110198	1	1	1	1	0.04	Formin-binding protein 4 OS=Homo sapiens OX=9606 GN=FNBP4 PE=1 SV=3
SwissProt	DREB_HUMAN	30	71385	1	1	1	1	0.07	Drebrin OS=Homo sapiens OX=9606 GN=DBN1 PE=1 SV=4
SwissProt	WDR93_HUMAN	30	77328	1	1	1	1	0.06	WD repeat-containing protein 93 OS=Homo sapiens OX=9606 GN=WDR93 PE=2 SV=1
SwissProt	TT39A_HUMAN	30	69733	1	1	1	1	0.07	Tetratricopeptide repeat protein 39A OS=Homo sapiens OX=9606 GN=TTC39A PE=2 SV=1
SwissProt	TCAL3_HUMAN	30	22489	1	1	1	1	0.23	Transcription elongation factor A protein-like 3 OS=Homo sapiens OX=9606 GN=TCEAL3 PE=1 SV=1
SwissProt	BRCA2_HUMAN	29	383963	2	2	1	1	0.01	Breast cancer type 2 susceptibility protein OS=Homo sapiens OX=9606 GN=BRCA2 PE=1 SV=3
SwissProt	ZMAT2_HUMAN	29	23597	1	1	1	1	0.22	Zinc finger matrin-type protein 2 OS=Homo sapiens OX=9606 GN=ZMAT2 PE=1 SV=1
SwissProt	TRPA1_HUMAN	29	127418	1	1	1	1	0.04	Transient receptor potential cation channel subfamily A member 1 OS=Homo sapiens OX=9606 GN=TRPA1 PE=1 SV=3
SwissProt	PDLI4_HUMAN	29	35376	1	1	1	1	0.14	PDZ and LIM domain protein 4 OS=Homo sapiens OX=9606 GN=PDLIM4 PE=1 SV=2
SwissProt	ZEP1_HUMAN	29	296681	2	2	1	1	0.02	Zinc finger protein 40 OS=Homo sapiens OX=9606 GN=HIVEP1 PE=1 SV=3
SwissProt	MYPT1_HUMAN	29	115211	1	1	1	1	0.04	Protein phosphatase 1 regulatory subunit 12A OS=Homo sapiens OX=9606 GN=PPP1R12A PE=1 SV=1
SwissProt	ECT2L_HUMAN	29	104813	1	1	1	1	0.05	Epithelial cell-transforming sequence 2 oncogene-like OS=Homo sapiens OX=9606 GN=ECT2L PE=2 SV=2
SwissProt	VINC_HUMAN	29	123722	1	1	1	1	0.04	Vinculin OS=Homo sapiens OX=9606 GN=VCL PE=1 SV=4
SwissProt	ZSA5A_HUMAN	29	55830	2	2	2	2	0.19	Zinc finger and SCAN domain-containing protein 5A OS=Homo sapiens OX=9606 GN=ZSCAN5A PE=1 SV=1
SwissProt	RAB7A_HUMAN	29	23475	2	2	2	2	0.5	Ras-related protein Rab-7a OS=Homo sapiens OX=9606 GN=RAB7A PE=1 SV=1
SwissProt	SAFB2_HUMAN	29	107408	1	1	1	1	0.05	Scaffold attachment factor B2 OS=Homo sapiens OX=9606 GN=SAFB2 PE=1 SV=1
SwissProt	JHD2C_HUMAN	29	284349	2	2	2	2	0.03	Probable JmjC domain-containing histone demethylation protein 2C OS=Homo sapiens OX=9606 GN=JMJD1C PE=1 SV=2
SwissProt	ZN532_HUMAN	29	141606	1	1	1	1	0.03	Zinc finger protein 532 OS=Homo sapiens OX=9606 GN=ZNF532 PE=1 SV=2
SwissProt	SYNE2_HUMAN	28	795944	2	2	2	2	0.01	Nesprin-2 OS=Homo sapiens OX=9606 GN=SYNE2 PE=1 SV=3
SwissProt	EMAL6_HUMAN	28	217761	1	1	1	1	0.02	Echinoderm microtubule-associated protein-like 6 OS=Homo sapiens OX=9606 GN=EML6 PE=2 SV=2
SwissProt	PCD15_HUMAN	28	215934	1	1	1	1	0.02	Protocadherin-15 OS=Homo sapiens OX=9606 GN=PCDH15 PE=1 SV=2
SwissProt	RS3_HUMAN	28	26671	1	1	1	1	0.19	40S ribosomal protein S3 OS=Homo sapiens OX=9606 GN=RPS3 PE=1 SV=2
SwissProt	MST1L_HUMAN	28	79642	1	1	1	1	0.06	Putative macrophage stimulating 1-like protein OS=Homo sapiens OX=9606 GN=MST1L PE=2 SV=2
SwissProt	CWC25_HUMAN	28	49617	1	1	1	1	0.1	Pre-mRNA-splicing factor CWC25 homolog OS=Homo sapiens OX=9606 GN=CWC25 PE=1 SV=1
SwissProt	MX2_HUMAN	28	82037	1	1	1	1	0.06	Interferon-induced GTP-binding protein Mx2 OS=Homo sapiens OX=9606 GN=MX2 PE=1 SV=1
SwissProt	CO1A2_HUMAN	28	129235	1	1	1	1	0.04	Collagen alpha-2(I) chain OS=Homo sapiens OX=9606 GN=COL1A2 PE=1 SV=7
SwissProt	SETLP_HUMAN	28	34861	2	2	2	2	0.31	Protein SETSIP OS=Homo sapiens OX=9606 GN=SETSIP PE=1 SV=1
SwissProt	BCAM_HUMAN	27	67363	1	1	1	1	0.07	Basal cell adhesion molecule OS=Homo sapiens OX=9606 GN=BCAM PE=1 SV=2
SwissProt	CHD8_HUMAN	27	290338	1	1	1	1	0.02	Chromodomain-helicase-DNA-binding protein 8 OS=Homo sapiens OX=9606 GN=CHD8 PE=1 SV=5
SwissProt	RN213_HUMAN	27	591030	1	1	1	1	0.01	E3 ubiquitin-protein ligase RNF213 OS=Homo sapiens OX=9606 GN=RNF213 PE=1 SV=3
SwissProt	PHRF1_HUMAN	27	178557	1	1	1	1	0.03	PHD and RING finger domain-containing protein 1 OS=Homo sapiens OX=9606 GN=PHRF1 PE=1 SV=3
SwissProt	RACK1_HUMAN	27	35055	1	1	1	1	0.14	Receptor of activated protein C kinase 1 OS=Homo sapiens OX=9606 GN=RACK1 PE=1 SV=3
SwissProt	INT2_HUMAN	27	134237	2	2	1	1	0.04	Integrator complex subunit 2 OS=Homo sapiens OX=9606 GN=INTS2 PE=1 SV=2
SwissProt	GSDMA_HUMAN	27	49334	2	2	2	2	0.21	Gasdermin-A OS=Homo sapiens OX=9606 GN=GSDMA PE=1 SV=4
SwissProt	F173B_HUMAN	27	26093	2	2	1	1	0.2	Protein FAM173B OS=Homo sapiens OX=9606 GN=FAM173B PE=1 SV=2
SwissProt	DAD1_HUMAN	27	12489	1	1	1	1	0.45	Dolichyl-diphosphooligosaccharide--protein glycosyltransferase subunit DAD1 OS=Homo sapiens OX=9606 GN=DAD1 PE=1 SV=3
SwissProt	SUGP2_HUMAN	27	120132	1	1	1	1	0.04	SURP and G-patch domain-containing protein 2 OS=Homo sapiens OX=9606 GN=SUGP2 PE=1 SV=2
SwissProt	DESP_HUMAN	26	331569	1	1	1	1	0.01	Desmoplakin OS=Homo sapiens OX=9606 GN=DSP PE=1 SV=3
SwissProt	KFA_HUMAN	26	33970	1	1	1	1	0.15	Kynurenine formamidase OS=Homo sapiens OX=9606 GN=AFMID PE=2 SV=2
SwissProt	CO6A1_HUMAN	26	108462	1	1	1	1	0.04	Collagen alpha-1(VI) chain OS=Homo sapiens OX=9606 GN=COL6A1 PE=1 SV=3
SwissProt	MMTA2_HUMAN	26	29394	1	1	1	1	0.17	Multiple myeloma tumor-associated protein 2 OS=Homo sapiens OX=9606 GN=MMTAG2 PE=1 SV=1
SwissProt	OVCH1_HUMAN	26	124985	3	3	1	1	0.08	Ovochymase-1 OS=Homo sapiens OX=9606 GN=OVCH1 PE=2 SV=2
SwissProt	HLTF_HUMAN	26	113857	1	1	1	1	0.04	Helicase-like transcription factor OS=Homo sapiens OX=9606 GN=HLTF PE=1 SV=2
SwissProt	IKIP_HUMAN	26	39285	1	1	1	1	0.13	Inhibitor of nuclear factor kappa-B kinase-interacting protein OS=Homo sapiens OX=9606 GN=IKBIP PE=1 SV=1
SwissProt	VW5B2_HUMAN	26	132681	1	1	1	1	0.04	von Willebrand factor A domain-containing protein 5B2 OS=Homo sapiens OX=9606 GN=VWA5B2 PE=2 SV=2
SwissProt	DCAF4_HUMAN	26	55658	1	1	1	1	0.09	DDB1- and CUL4-associated factor 4 OS=Homo sapiens OX=9606 GN=DCAF4 PE=1 SV=3
SwissProt	SPAT5_HUMAN	26	97843	1	1	1	1	0.05	Spermatogenesis-associated protein 5 OS=Homo sapiens OX=9606 GN=SPATA5 PE=1 SV=3
SwissProt	PKRI1_HUMAN	26	20984	1	1	1	1	0.25	PRKR-interacting protein 1 OS=Homo sapiens OX=9606 GN=PRKRIP1 PE=1 SV=1
SwissProt	TP53B_HUMAN	26	213443	1	1	1	1	0.02	TP53-binding protein 1 OS=Homo sapiens OX=9606 GN=TP53BP1 PE=1 SV=2
SwissProt	SVIL_HUMAN	26	247593	3	3	1	1	0.02	Supervillin OS=Homo sapiens OX=9606 GN=SVIL PE=1 SV=2
SwissProt	F10A1_HUMAN	26	41305	1	1	1	1	0.12	Hsc70-interacting protein OS=Homo sapiens OX=9606 GN=ST13 PE=1 SV=2
SwissProt	SCAM1_HUMAN	25	37896	1	1	1	1	0.13	Secretory carrier-associated membrane protein 1 OS=Homo sapiens OX=9606 GN=SCAMP1 PE=1 SV=2
SwissProt	RAN_HUMAN	25	24408	1	1	1	1	0.21	GTP-binding nuclear protein Ran OS=Homo sapiens OX=9606 GN=RAN PE=1 SV=3
SwissProt	ZN662_HUMAN	25	48465	1	1	1	1	0.1	Zinc finger protein 662 OS=Homo sapiens OX=9606 GN=ZNF662 PE=1 SV=1
SwissProt	ELYS_HUMAN	25	252342	1	1	1	1	0.02	Protein ELYS OS=Homo sapiens OX=9606 GN=AHCTF1 PE=1 SV=3
SwissProt	TITIN_HUMAN	25	3813652	1	1	1	1	0	Titin OS=Homo sapiens OX=9606 GN=TTN PE=1 SV=4
SwissProt	R51A2_HUMAN	25	133822	1	1	1	1	0.04	RAD51-associated protein 2 OS=Homo sapiens OX=9606 GN=RAD51AP2 PE=1 SV=1
SwissProt	RL7_HUMAN	25	29207	1	1	1	1	0.18	60S ribosomal protein L7 OS=Homo sapiens OX=9606 GN=RPL7 PE=1 SV=1
SwissProt	LIMK2_HUMAN	25	72185	1	1	1	1	0.07	LIM domain kinase 2 OS=Homo sapiens OX=9606 GN=LIMK2 PE=1 SV=1
SwissProt	RL13_HUMAN	25	24247	1	1	1	1	0.22	60S ribosomal protein L13 OS=Homo sapiens OX=9606 GN=RPL13 PE=1 SV=4
SwissProt	TOP1_HUMAN	25	90669	2	2	2	2	0.11	DNA topoisomerase 1 OS=Homo sapiens OX=9606 GN=TOP1 PE=1 SV=2
SwissProt	BUD13_HUMAN	25	70478	1	1	1	1	0.07	BUD13 homolog OS=Homo sapiens OX=9606 GN=BUD13 PE=1 SV=1
SwissProt	RUXE_HUMAN	25	10797	1	1	1	1	0.54	Small nuclear ribonucleoprotein E OS=Homo sapiens OX=9606 GN=SNRPE PE=1 SV=1
SwissProt	ACL6A_HUMAN	25	47430	1	1	1	1	0.11	Actin-like protein 6A OS=Homo sapiens OX=9606 GN=ACTL6A PE=1 SV=1
SwissProt	CP17A_HUMAN	25	57334	1	1	1	1	0.09	Steroid 17-alpha-hydroxylase/17,20 lyase OS=Homo sapiens OX=9606 GN=CYP17A1 PE=1 SV=1
SwissProt	HYDIN_HUMAN	24	575528	1	1	1	1	0.01	Hydrocephalus-inducing protein homolog OS=Homo sapiens OX=9606 GN=HYDIN PE=1 SV=3
SwissProt	CRIP1_HUMAN	24	8527	1	1	1	1	0.71	Cysteine-rich protein 1 OS=Homo sapiens OX=9606 GN=CRIP1 PE=1 SV=3
SwissProt	IMA3_HUMAN	24	57851	1	1	1	1	0.09	Importin subunit alpha-3 OS=Homo sapiens OX=9606 GN=KPNA4 PE=1 SV=1
SwissProt	SZRD1_HUMAN	24	16987	1	1	1	1	0.32	SUZ domain-containing protein 1 OS=Homo sapiens OX=9606 GN=SZRD1 PE=1 SV=1
SwissProt	RS4X_HUMAN	24	29579	1	1	1	1	0.17	40S ribosomal protein S4, X isoform OS=Homo sapiens OX=9606 GN=RPS4X PE=1 SV=2
SwissProt	RS26L_HUMAN	24	12994	1	1	1	1	0.43	Putative 40S ribosomal protein S26-like 1 OS=Homo sapiens OX=9606 GN=RPS26P11 PE=5 SV=1
SwissProt	CCD87_HUMAN	24	96342	1	1	1	1	0.05	Coiled-coil domain-containing protein 87 OS=Homo sapiens OX=9606 GN=CCDC87 PE=1 SV=2
SwissProt	C2CD6_HUMAN	24	71114	1	1	1	1	0.07	C2 calcium-dependent domain-containing protein 6 OS=Homo sapiens OX=9606 GN=C2CD6 PE=1 SV=1
SwissProt	CCNT1_HUMAN	23	80634	1	1	1	1	0.06	Cyclin-T1 OS=Homo sapiens OX=9606 GN=CCNT1 PE=1 SV=1
SwissProt	VPS16_HUMAN	23	94634	1	1	1	1	0.05	Vacuolar protein sorting-associated protein 16 homolog OS=Homo sapiens OX=9606 GN=VPS16 PE=1 SV=2
SwissProt	PDLI5_HUMAN	23	63904	1	1	1	1	0.08	PDZ and LIM domain protein 5 OS=Homo sapiens OX=9606 GN=PDLIM5 PE=1 SV=5
SwissProt	2AAB_HUMAN	23	66171	1	1	1	1	0.07	Serine/threonine-protein phosphatase 2A 65 kDa regulatory subunit A beta isoform OS=Homo sapiens OX=9606 GN=PPP2R1B PE=1 SV=3
SwissProt	AT8B2_HUMAN	23	137352	1	1	1	1	0.04	Phospholipid-transporting ATPase ID OS=Homo sapiens OX=9606 GN=ATP8B2 PE=1 SV=2
SwissProt	MAVS_HUMAN	22	56493	1	1	1	1	0.09	Mitochondrial antiviral-signaling protein OS=Homo sapiens OX=9606 GN=MAVS PE=1 SV=2
SwissProt	NFYA_HUMAN	22	36854	1	1	1	1	0.14	Nuclear transcription factor Y subunit alpha OS=Homo sapiens OX=9606 GN=NFYA PE=1 SV=2
SwissProt	AT5EL_HUMAN	22	5803	2	2	1	1	1.19	ATP synthase subunit epsilon-like protein, mitochondrial OS=Homo sapiens OX=9606 GN=ATP5EP2 PE=3 SV=1
SwissProt	HNRPM_HUMAN	22	77464	1	1	1	1	0.06	Heterogeneous nuclear ribonucleoprotein M OS=Homo sapiens OX=9606 GN=HNRNPM PE=1 SV=3
SwissProt	CCD25_HUMAN	22	24463	2	2	1	1	0.21	Coiled-coil domain-containing protein 25 OS=Homo sapiens OX=9606 GN=CCDC25 PE=1 SV=2
SwissProt	F207A_HUMAN	22	25441	1	1	1	1	0.2	Protein FAM207A OS=Homo sapiens OX=9606 GN=FAM207A PE=1 SV=2
SwissProt	TULP4_HUMAN	22	168893	1	1	1	1	0.03	Tubby-related protein 4 OS=Homo sapiens OX=9606 GN=TULP4 PE=1 SV=2
SwissProt	PGAP1_HUMAN	22	105315	2	2	1	1	0.05	GPI inositol-deacylase OS=Homo sapiens OX=9606 GN=PGAP1 PE=1 SV=1
SwissProt	PGK1_HUMAN	21	44586	2	2	2	2	0.24	Phosphoglycerate kinase 1 OS=Homo sapiens OX=9606 GN=PGK1 PE=1 SV=3
SwissProt	RS11_HUMAN	21	18419	1	1	1	1	0.29	40S ribosomal protein S11 OS=Homo sapiens OX=9606 GN=RPS11 PE=1 SV=3
SwissProt	ATS17_HUMAN	21	121048	1	1	1	1	0.04	A disintegrin and metalloproteinase with thrombospondin motifs 17 OS=Homo sapiens OX=9606 GN=ADAMTS17 PE=2 SV=2
SwissProt	MPLKI_HUMAN	21	19135	1	1	1	1	0.28	M-phase-specific PLK1-interacting protein OS=Homo sapiens OX=9606 GN=MPLKIP PE=1 SV=1
SwissProt	SYMPK_HUMAN	21	141059	1	1	1	1	0.03	Symplekin OS=Homo sapiens OX=9606 GN=SYMPK PE=1 SV=2
SwissProt	HMGN1_HUMAN	21	10653	1	1	1	1	0.55	Non-histone chromosomal protein HMG-14 OS=Homo sapiens OX=9606 GN=HMGN1 PE=1 SV=3
SwissProt	SCNAA_HUMAN	21	220484	1	1	1	1	0.02	Sodium channel protein type 10 subunit alpha OS=Homo sapiens OX=9606 GN=SCN10A PE=1 SV=2
SwissProt	PTPRN_HUMAN	21	105781	1	1	1	1	0.05	Receptor-type tyrosine-protein phosphatase-like N OS=Homo sapiens OX=9606 GN=PTPRN PE=1 SV=1
SwissProt	NRTN_HUMAN	21	22391	1	1	1	1	0.23	Neurturin OS=Homo sapiens OX=9606 GN=NRTN PE=1 SV=1
SwissProt	NDUS5_HUMAN	20	12509	1	1	1	1	0.45	NADH dehydrogenase [ubiquinone] iron-sulfur protein 5 OS=Homo sapiens OX=9606 GN=NDUFS5 PE=1 SV=3
SwissProt	NKAP1_HUMAN	20	34089	1	1	1	1	0.15	Uncharacterized protein NKAPD1 OS=Homo sapiens OX=9606 GN=NKAPD1 PE=1 SV=2
SwissProt	ABCAA_HUMAN	20	175676	1	1	1	1	0.03	ATP-binding cassette sub-family A member 10 OS=Homo sapiens OX=9606 GN=ABCA10 PE=2 SV=3
SwissProt	PPLA_HUMAN	20	6104	1	1	1	1	1.1	Cardiac phospholamban OS=Homo sapiens OX=9606 GN=PLN PE=1 SV=1
SwissProt	DPYL3_HUMAN	20	61924	1	1	1	1	0.08	Dihydropyrimidinase-related protein 3 OS=Homo sapiens OX=9606 GN=DPYSL3 PE=1 SV=1
SwissProt	UBCP1_HUMAN	20	36781	1	1	1	1	0.14	Ubiquitin-like domain-containing CTD phosphatase 1 OS=Homo sapiens OX=9606 GN=UBLCP1 PE=1 SV=2
SwissProt	AGGF1_HUMAN	20	80928	1	1	1	1	0.06	Angiogenic factor with G patch and FHA domains 1 OS=Homo sapiens OX=9606 GN=AGGF1 PE=1 SV=2
SwissProt	PFD5_HUMAN	20	17317	1	1	1	1	0.31	Prefoldin subunit 5 OS=Homo sapiens OX=9606 GN=PFDN5 PE=1 SV=2
SwissProt	DDX60_HUMAN	20	197727	1	1	1	1	0.02	Probable ATP-dependent RNA helicase DDX60 OS=Homo sapiens OX=9606 GN=DDX60 PE=1 SV=3
SwissProt	LIPB1_HUMAN	20	113952	1	1	1	1	0.04	Liprin-beta-1 OS=Homo sapiens OX=9606 GN=PPFIBP1 PE=1 SV=2
SwissProt	SYP2L_HUMAN	20	102418	1	1	1	1	0.05	Synaptopodin 2-like protein OS=Homo sapiens OX=9606 GN=SYNPO2L PE=2 SV=3
SwissProt	DIA1_HUMAN	19	49450	2	2	1	1	0.1	Deleted in autism protein 1 OS=Homo sapiens OX=9606 GN=C3orf58 PE=1 SV=1
SwissProt	POPD3_HUMAN	19	33848	1	1	1	1	0.15	Popeye domain-containing protein 3 OS=Homo sapiens OX=9606 GN=POPDC3 PE=2 SV=2
SwissProt	ETV7_HUMAN	19	38973	1	1	1	1	0.13	Transcription factor ETV7 OS=Homo sapiens OX=9606 GN=ETV7 PE=1 SV=1
SwissProt	PROP_HUMAN	19	51242	1	1	1	1	0.1	Properdin OS=Homo sapiens OX=9606 GN=CFP PE=1 SV=2
SwissProt	CALU_HUMAN	19	37084	1	1	1	1	0.14	Calumenin OS=Homo sapiens OX=9606 GN=CALU PE=1 SV=2
SwissProt	PVLEF_HUMAN	19	15266	1	1	1	1	0.36	Parvalbumin-like EF-hand-containing protein OS=Homo sapiens OX=9606 GN=PVALEF PE=3 SV=1
SwissProt	LAP2A_HUMAN	19	75446	1	1	1	1	0.07	Lamina-associated polypeptide 2, isoform alpha OS=Homo sapiens OX=9606 GN=TMPO PE=1 SV=2
SwissProt	EMAL4_HUMAN	19	108848	1	1	1	1	0.04	Echinoderm microtubule-associated protein-like 4 OS=Homo sapiens OX=9606 GN=EML4 PE=1 SV=3
SwissProt	CCD83_HUMAN	19	48820	1	1	1	1	0.1	Coiled-coil domain-containing protein 83 OS=Homo sapiens OX=9606 GN=CCDC83 PE=2 SV=2
SwissProt	TICRR_HUMAN	18	210725	1	1	1	1	0.02	Treslin OS=Homo sapiens OX=9606 GN=TICRR PE=1 SV=2
SwissProt	RT15_HUMAN	18	29823	1	1	1	1	0.17	28S ribosomal protein S15, mitochondrial OS=Homo sapiens OX=9606 GN=MRPS15 PE=1 SV=1
SwissProt	HEM0_HUMAN	18	64592	1	1	1	1	0.08	5-aminolevulinate synthase, erythroid-specific, mitochondrial OS=Homo sapiens OX=9606 GN=ALAS2 PE=1 SV=2
SwissProt	NB5R3_HUMAN	18	34213	1	1	1	1	0.15	NADH-cytochrome b5 reductase 3 OS=Homo sapiens OX=9606 GN=CYB5R3 PE=1 SV=3
SwissProt	WDR81_HUMAN	18	211564	1	1	1	1	0.02	WD repeat-containing protein 81 OS=Homo sapiens OX=9606 GN=WDR81 PE=1 SV=2
SwissProt	APOBR_HUMAN	17	114805	1	1	1	1	0.04	Apolipoprotein B receptor OS=Homo sapiens OX=9606 GN=APOBR PE=1 SV=2
SwissProt	CWC15_HUMAN	17	26608	1	1	1	1	0.19	Spliceosome-associated protein CWC15 homolog OS=Homo sapiens OX=9606 GN=CWC15 PE=1 SV=2
SwissProt	FRIH_HUMAN	17	21212	1	1	1	1	0.25	Ferritin heavy chain OS=Homo sapiens OX=9606 GN=FTH1 PE=1 SV=2
SwissProt	RLA1_HUMAN	17	11507	1	1	1	1	0.5	60S acidic ribosomal protein P1 OS=Homo sapiens OX=9606 GN=RPLP1 PE=1 SV=1
SwissProt	SHIP1_HUMAN	17	133209	1	1	1	1	0.04	Phosphatidylinositol 3,4,5-trisphosphate 5-phosphatase 1 OS=Homo sapiens OX=9606 GN=INPP5D PE=1 SV=2
SwissProt	PSB2_HUMAN	17	22822	1	1	1	1	0.23	Proteasome subunit beta type-2 OS=Homo sapiens OX=9606 GN=PSMB2 PE=1 SV=1
SwissProt	TCP10_HUMAN	17	38244	1	1	1	1	0.13	T-complex protein 10A homolog OS=Homo sapiens OX=9606 GN=TCP10 PE=2 SV=3
SwissProt	DEN2C_HUMAN	17	106798	1	1	1	1	0.05	DENN domain-containing protein 2C OS=Homo sapiens OX=9606 GN=DENND2C PE=1 SV=2
SwissProt	TRFL_HUMAN	17	78132	1	1	1	1	0.06	Lactotransferrin OS=Homo sapiens OX=9606 GN=LTF PE=1 SV=6
SwissProt	IRS4_HUMAN	17	133685	1	1	1	1	0.04	Insulin receptor substrate 4 OS=Homo sapiens OX=9606 GN=IRS4 PE=1 SV=1
SwissProt	ALBU_HUMAN	17	69321	1	1	1	1	0.07	Serum albumin OS=Homo sapiens OX=9606 GN=ALB PE=1 SV=2
SwissProt	ZN257_HUMAN	17	65736	1	1	1	1	0.08	Zinc finger protein 257 OS=Homo sapiens OX=9606 GN=ZNF257 PE=2 SV=2
SwissProt	KCNG4_HUMAN	17	58941	1	1	1	1	0.08	Potassium voltage-gated channel subfamily G member 4 OS=Homo sapiens OX=9606 GN=KCNG4 PE=1 SV=1
SwissProt	PSME3_HUMAN	16	29488	1	1	1	1	0.17	Proteasome activator complex subunit 3 OS=Homo sapiens OX=9606 GN=PSME3 PE=1 SV=1
SwissProt	SYCE1_HUMAN	16	39674	1	1	1	1	0.13	Synaptonemal complex central element protein 1 OS=Homo sapiens OX=9606 GN=SYCE1 PE=1 SV=2
SwissProt	NPAT_HUMAN	16	154195	1	1	1	1	0.03	Protein NPAT OS=Homo sapiens OX=9606 GN=NPAT PE=1 SV=3
SwissProt	STAB2_HUMAN	16	276805	1	1	1	1	0.02	Stabilin-2 OS=Homo sapiens OX=9606 GN=STAB2 PE=1 SV=3
SwissProt	UBP36_HUMAN	16	122832	1	1	1	1	0.04	Ubiquitin carboxyl-terminal hydrolase 36 OS=Homo sapiens OX=9606 GN=USP36 PE=1 SV=4
SwissProt	FMO2_HUMAN	16	53609	1	1	1	1	0.09	Dimethylaniline monooxygenase [N-oxide-forming] 2 OS=Homo sapiens OX=9606 GN=FMO2 PE=1 SV=4
SwissProt	SPP2B_HUMAN	16	64601	1	1	1	1	0.08	Signal peptide peptidase-like 2B OS=Homo sapiens OX=9606 GN=SPPL2B PE=1 SV=2
SwissProt	SETD2_HUMAN	16	287418	1	1	1	1	0.02	Histone-lysine N-methyltransferase SETD2 OS=Homo sapiens OX=9606 GN=SETD2 PE=1 SV=3
SwissProt	TAF6_HUMAN	16	72623	1	1	1	1	0.07	Transcription initiation factor TFIID subunit 6 OS=Homo sapiens OX=9606 GN=TAF6 PE=1 SV=1
SwissProt	TX13B_HUMAN	16	33946	1	1	1	1	0.15	Testis-expressed protein 13B OS=Homo sapiens OX=9606 GN=TEX13B PE=1 SV=1
SwissProt	AKAP2_HUMAN	16	94603	1	1	1	1	0.05	A-kinase anchor protein 2 OS=Homo sapiens OX=9606 GN=AKAP2 PE=1 SV=3
SwissProt	KLH36_HUMAN	16	69852	1	1	1	1	0.07	Kelch-like protein 36 OS=Homo sapiens OX=9606 GN=KLHL36 PE=1 SV=1
SwissProt	WRN_HUMAN	15	162357	1	1	1	1	0.03	Werner syndrome ATP-dependent helicase OS=Homo sapiens OX=9606 GN=WRN PE=1 SV=2
SwissProt	MLC1_HUMAN	15	41115	1	1	1	1	0.12	Membrane protein MLC1 OS=Homo sapiens OX=9606 GN=MLC1 PE=1 SV=5
SwissProt	ZBT14_HUMAN	15	50924	1	1	1	1	0.1	Zinc finger and BTB domain-containing protein 14 OS=Homo sapiens OX=9606 GN=ZBTB14 PE=1 SV=2
SwissProt	OR8J3_HUMAN	15	35457	1	1	1	1	0.14	Olfactory receptor 8J3 OS=Homo sapiens OX=9606 GN=OR8J3 PE=3 SV=1
SwissProt	RPGF2_HUMAN	15	167313	1	1	1	1	0.03	Rap guanine nucleotide exchange factor 2 OS=Homo sapiens OX=9606 GN=RAPGEF2 PE=1 SV=1
SwissProt	CFAB_HUMAN	14	85479	1	1	1	1	0.06	Complement factor B OS=Homo sapiens OX=9606 GN=CFB PE=1 SV=2
SwissProt	EH1L1_HUMAN	14	161756	1	1	1	1	0.03	EH domain-binding protein 1-like protein 1 OS=Homo sapiens OX=9606 GN=EHBP1L1 PE=1 SV=2
SwissProt	MND1_HUMAN	14	23738	1	1	1	1	0.22	Meiotic nuclear division protein 1 homolog OS=Homo sapiens OX=9606 GN=MND1 PE=1 SV=1
SwissProt	TPC11_HUMAN	14	128798	1	1	1	1	0.04	Trafficking protein particle complex subunit 11 OS=Homo sapiens OX=9606 GN=TRAPPC11 PE=1 SV=2
SwissProt	AKA12_HUMAN	14	191367	1	1	1	1	0.03	A-kinase anchor protein 12 OS=Homo sapiens OX=9606 GN=AKAP12 PE=1 SV=4
SwissProt	OCRL_HUMAN	14	104138	1	1	1	1	0.05	Inositol polyphosphate 5-phosphatase OCRL-1 OS=Homo sapiens OX=9606 GN=OCRL PE=1 SV=3
SwissProt	GPR31_HUMAN	14	35052	1	1	1	1	0.14	12-(S)-hydroxy-5,8,10,14-eicosatetraenoic acid receptor OS=Homo sapiens OX=9606 GN=GPR31 PE=2 SV=2
SwissProt	K1671_HUMAN	14	196590	1	1	1	1	0.02	Uncharacterized protein KIAA1671 OS=Homo sapiens OX=9606 GN=KIAA1671 PE=1 SV=2

## Sheet: Control (filtered)
Database	Accession	Score	Mass	Num. of matches	Num. of significant matches	Num. of sequences	Num. of significant sequences	emPAI	Description
SwissProt	K2C72_HUMAN	101	55842	5	5	3	3	0.29	Keratin, type II cytoskeletal 72 OS=Homo sapiens OX=9606 GN=KRT72 PE=1 SV=2
SwissProt	AR6P4_HUMAN	603	44888	9	9	3	3	0.37	ADP-ribosylation factor-like protein 6-interacting protein 4 OS=Homo sapiens OX=9606 GN=ARL6IP4 PE=1 SV=2
SwissProt	MYL6_HUMAN	199	16919	5	5	3	3	1.3	Myosin light polypeptide 6 OS=Homo sapiens OX=9606 GN=MYL6 PE=1 SV=2
SwissProt	RL36_HUMAN	409	12246	13	13	3	3	2.14	60S ribosomal protein L36 OS=Homo sapiens OX=9606 GN=RPL36 PE=1 SV=3
SwissProt	SRSF7_HUMAN	407	27350	12	12	3	3	1	Serine/arginine-rich splicing factor 7 OS=Homo sapiens OX=9606 GN=SRSF7 PE=1 SV=1
SwissProt	SRSF3_HUMAN	315	19318	14	14	3	3	1.07	Serine/arginine-rich splicing factor 3 OS=Homo sapiens OX=9606 GN=SRSF3 PE=1 SV=1
SwissProt	TBA8_HUMAN	135	50062	5	5	3	3	0.33	Tubulin alpha-8 chain OS=Homo sapiens OX=9606 GN=TUBA8 PE=1 SV=1
SwissProt	CPSF6_HUMAN	387	59173	5	5	3	3	0.27	Cleavage and polyadenylation specificity factor subunit 6 OS=Homo sapiens OX=9606 GN=CPSF6 PE=1 SV=2
SwissProt	TBB2A_HUMAN	354	49875	7	7	3	3	0.33	Tubulin beta-2A chain OS=Homo sapiens OX=9606 GN=TUBB2A PE=1 SV=1
SwissProt	PNISR_HUMAN	331	92521	6	6	3	3	0.17	Arginine/serine-rich protein PNISR OS=Homo sapiens OX=9606 GN=PNISR PE=1 SV=2
SwissProt	CHTOP_HUMAN	295	26380	6	6	3	3	0.71	Chromatin target of PRMT1 protein OS=Homo sapiens OX=9606 GN=CHTOP PE=1 SV=2
SwissProt	RL22_HUMAN	292	14778	8	8	3	3	1.59	60S ribosomal protein L22 OS=Homo sapiens OX=9606 GN=RPL22 PE=1 SV=2
SwissProt	RS15_HUMAN	279	17029	5	5	3	3	1.29	40S ribosomal protein S15 OS=Homo sapiens OX=9606 GN=RPS15 PE=1 SV=2
SwissProt	RS27A_HUMAN	270	17953	8	8	3	3	1.19	Ubiquitin-40S ribosomal protein S27a OS=Homo sapiens OX=9606 GN=RPS27A PE=1 SV=2
SwissProt	TM109_HUMAN	256	26194	6	6	3	3	0.72	Transmembrane protein 109 OS=Homo sapiens OX=9606 GN=TMEM109 PE=1 SV=1
SwissProt	SRS10_HUMAN	245	31282	5	5	3	3	0.57	Serine/arginine-rich splicing factor 10 OS=Homo sapiens OX=9606 GN=SRSF10 PE=1 SV=1
SwissProt	MARCS_HUMAN	230	31536	3	3	3	3	0.57	Myristoylated alanine-rich C-kinase substrate OS=Homo sapiens OX=9606 GN=MARCKS PE=1 SV=4
SwissProt	BT3L4_HUMAN	230	17260	5	5	3	3	1.27	Transcription factor BTF3 homolog 4 OS=Homo sapiens OX=9606 GN=BTF3L4 PE=1 SV=1
SwissProt	AP3D1_HUMAN	228	130076	7	7	3	3	0.12	AP-3 complex subunit delta-1 OS=Homo sapiens OX=9606 GN=AP3D1 PE=1 SV=1
SwissProt	TRIPC_HUMAN	227	220296	3	3	3	3	0.07	E3 ubiquitin-protein ligase TRIP12 OS=Homo sapiens OX=9606 GN=TRIP12 PE=1 SV=1
SwissProt	CAV3_HUMAN	144	17248	4	4	3	3	1.27	Caveolin-3 OS=Homo sapiens OX=9606 GN=CAV3 PE=1 SV=1
SwissProt	PIN4_HUMAN	224	13801	4	4	3	3	1.77	Peptidyl-prolyl cis-trans isomerase NIMA-interacting 4 OS=Homo sapiens OX=9606 GN=PIN4 PE=1 SV=1
SwissProt	H10_HUMAN	215	20850	4	4	3	3	0.97	Histone H1.0 OS=Homo sapiens OX=9606 GN=H1F0 PE=1 SV=3
SwissProt	KCRB_HUMAN	213	42617	4	4	3	3	0.4	Creatine kinase B-type OS=Homo sapiens OX=9606 GN=CKB PE=1 SV=1
SwissProt	CAVN1_HUMAN	212	43450	4	4	3	3	0.39	Caveolae-associated protein 1 OS=Homo sapiens OX=9606 GN=CAVIN1 PE=1 SV=1
SwissProt	LMO7_HUMAN	205	192576	6	6	3	3	0.08	LIM domain only protein 7 OS=Homo sapiens OX=9606 GN=LMO7 PE=1 SV=3
SwissProt	MANF_HUMAN	198	20687	6	6	3	3	0.98	Mesencephalic astrocyte-derived neurotrophic factor OS=Homo sapiens OX=9606 GN=MANF PE=1 SV=3
SwissProt	MED1_HUMAN	178	168373	3	3	3	3	0.09	Mediator of RNA polymerase II transcription subunit 1 OS=Homo sapiens OX=9606 GN=MED1 PE=1 SV=4
SwissProt	RBM25_HUMAN	163	100124	4	4	3	3	0.15	RNA-binding protein 25 OS=Homo sapiens OX=9606 GN=RBM25 PE=1 SV=3
SwissProt	PLCB3_HUMAN	163	138713	5	5	3	3	0.11	1-phosphatidylinositol 4,5-bisphosphate phosphodiesterase beta-3 OS=Homo sapiens OX=9606 GN=PLCB3 PE=1 SV=2
SwissProt	U2AF2_HUMAN	163	53467	6	6	3	3	0.31	Splicing factor U2AF 65 kDa subunit OS=Homo sapiens OX=9606 GN=U2AF2 PE=1 SV=4
SwissProt	PSB6_HUMAN	152	25341	5	5	3	3	0.75	Proteasome subunit beta type-6 OS=Homo sapiens OX=9606 GN=PSMB6 PE=1 SV=4
SwissProt	RAB1B_HUMAN	147	22157	3	3	3	3	0.89	Ras-related protein Rab-1B OS=Homo sapiens OX=9606 GN=RAB1B PE=1 SV=1
SwissProt	CAPR1_HUMAN	143	78318	5	5	3	3	0.2	Caprin-1 OS=Homo sapiens OX=9606 GN=CAPRIN1 PE=1 SV=2
SwissProt	ROA1_HUMAN	138	38723	3	3	3	3	0.44	Heterogeneous nuclear ribonucleoprotein A1 OS=Homo sapiens OX=9606 GN=HNRNPA1 PE=1 SV=5
SwissProt	MA7D1_HUMAN	134	92764	3	3	3	3	0.17	MAP7 domain-containing protein 1 OS=Homo sapiens OX=9606 GN=MAP7D1 PE=1 SV=1
SwissProt	THOC2_HUMAN	132	182659	5	5	3	3	0.08	THO complex subunit 2 OS=Homo sapiens OX=9606 GN=THOC2 PE=1 SV=2
SwissProt	LARP1_HUMAN	129	123434	4	4	3	3	0.12	La-related protein 1 OS=Homo sapiens OX=9606 GN=LARP1 PE=1 SV=2
SwissProt	CO1A1_HUMAN	125	138857	3	3	3	3	0.11	Collagen alpha-1(I) chain OS=Homo sapiens OX=9606 GN=COL1A1 PE=1 SV=5
SwissProt	SLAI2_HUMAN	123	62505	3	3	3	3	0.26	SLAIN motif-containing protein 2 OS=Homo sapiens OX=9606 GN=SLAIN2 PE=1 SV=2
SwissProt	UCRIL_HUMAN	120	30796	4	4	3	3	0.59	Putative cytochrome b-c1 complex subunit Rieske-like protein 1 OS=Homo sapiens OX=9606 GN=UQCRFS1P1 PE=5 SV=1
SwissProt	PSIP1_HUMAN	119	60067	4	4	3	3	0.27	PC4 and SFRS1-interacting protein OS=Homo sapiens OX=9606 GN=PSIP1 PE=1 SV=1
SwissProt	PSB4_HUMAN	119	29185	4	4	3	3	0.63	Proteasome subunit beta type-4 OS=Homo sapiens OX=9606 GN=PSMB4 PE=1 SV=4
SwissProt	PRP4B_HUMAN	118	116916	4	4	3	3	0.13	Serine/threonine-protein kinase PRP4 homolog OS=Homo sapiens OX=9606 GN=PRPF4B PE=1 SV=3
SwissProt	ML12A_HUMAN	118	19781	4	4	3	3	1.04	Myosin regulatory light chain 12A OS=Homo sapiens OX=9606 GN=MYL12A PE=1 SV=2
SwissProt	VAPA_HUMAN	116	27875	4	4	3	3	0.66	Vesicle-associated membrane protein-associated protein A OS=Homo sapiens OX=9606 GN=VAPA PE=1 SV=3
SwissProt	PROF1_HUMAN	111	15045	4	4	3	3	1.53	Profilin-1 OS=Homo sapiens OX=9606 GN=PFN1 PE=1 SV=2
SwissProt	RBM26_HUMAN	109	113527	6	6	3	3	0.13	RNA-binding protein 26 OS=Homo sapiens OX=9606 GN=RBM26 PE=1 SV=3
SwissProt	SR140_HUMAN	106	118219	4	4	3	3	0.13	U2 snRNP-associated SURP motif-containing protein OS=Homo sapiens OX=9606 GN=U2SURP PE=1 SV=2
SwissProt	RPA34_HUMAN	104	54951	4	4	3	3	0.3	DNA-directed RNA polymerase I subunit RPA34 OS=Homo sapiens OX=9606 GN=CD3EAP PE=1 SV=1
SwissProt	ACTN4_HUMAN	103	104788	4	4	3	3	0.15	Alpha-actinin-4 OS=Homo sapiens OX=9606 GN=ACTN4 PE=1 SV=2
SwissProt	PSA5_HUMAN	99	26394	3	3	3	3	0.71	Proteasome subunit alpha type-5 OS=Homo sapiens OX=9606 GN=PSMA5 PE=1 SV=3
SwissProt	TRIR_HUMAN	94	18408	4	4	3	3	1.15	Telomerase RNA component interacting RNase OS=Homo sapiens OX=9606 GN=TRIR PE=1 SV=1
SwissProt	CDV3_HUMAN	92	27318	4	4	3	3	0.68	Protein CDV3 homolog OS=Homo sapiens OX=9606 GN=CDV3 PE=1 SV=1
SwissProt	CH059_HUMAN	88	11449	5	5	3	3	2.38	Uncharacterized protein C8orf59 OS=Homo sapiens OX=9606 GN=C8orf59 PE=1 SV=4
SwissProt	DYST_HUMAN	83	860127	3	3	3	3	0.02	Dystonin OS=Homo sapiens OX=9606 GN=DST PE=1 SV=4
SwissProt	SRC8_HUMAN	81	61549	3	3	3	3	0.26	Src substrate cortactin OS=Homo sapiens OX=9606 GN=CTTN PE=1 SV=2
SwissProt	TAGL_HUMAN	79	22596	3	3	3	3	0.87	Transgelin OS=Homo sapiens OX=9606 GN=TAGLN PE=1 SV=4
SwissProt	ANXA6_HUMAN	76	75826	3	3	3	3	0.21	Annexin A6 OS=Homo sapiens OX=9606 GN=ANXA6 PE=1 SV=3
SwissProt	SF3B2_HUMAN	75	100165	3	3	3	3	0.15	Splicing factor 3B subunit 2 OS=Homo sapiens OX=9606 GN=SF3B2 PE=1 SV=2
SwissProt	SCRB2_HUMAN	73	54255	3	3	3	3	0.3	Lysosome membrane protein 2 OS=Homo sapiens OX=9606 GN=SCARB2 PE=1 SV=2
SwissProt	PRC2C_HUMAN	71	316718	4	4	3	3	0.05	Protein PRRC2C OS=Homo sapiens OX=9606 GN=PRRC2C PE=1 SV=4
SwissProt	PSA2_HUMAN	70	25882	3	3	3	3	0.73	Proteasome subunit alpha type-2 OS=Homo sapiens OX=9606 GN=PSMA2 PE=1 SV=2
SwissProt	GLRX1_HUMAN	59	11768	3	3	3	3	2.27	Glutaredoxin-1 OS=Homo sapiens OX=9606 GN=GLRX PE=1 SV=2
SwissProt	CD151_HUMAN	59	28276	4	4	3	3	0.65	CD151 antigen OS=Homo sapiens OX=9606 GN=CD151 PE=1 SV=3
SwissProt	SPTN1_HUMAN	44	284364	3	3	3	3	0.05	Spectrin alpha chain, non-erythrocytic 1 OS=Homo sapiens OX=9606 GN=SPTAN1 PE=1 SV=3
SwissProt	DNJC8_HUMAN	43	29823	3	3	3	3	0.61	DnaJ homolog subfamily C member 8 OS=Homo sapiens OX=9606 GN=DNAJC8 PE=1 SV=2
SwissProt	SEC62_HUMAN	33	45833	3	3	3	3	0.36	Translocation protein SEC62 OS=Homo sapiens OX=9606 GN=SEC62 PE=1 SV=1
SwissProt	SRSF2_HUMAN	1949	25461	27	27	4	4	1.53	Serine/arginine-rich splicing factor 2 OS=Homo sapiens OX=9606 GN=SRSF2 PE=1 SV=4
SwissProt	HDGR3_HUMAN	638	22606	11	11	4	4	1.3	Hepatoma-derived growth factor-related protein 3 OS=Homo sapiens OX=9606 GN=HDGFL3 PE=1 SV=1
SwissProt	NUCKS_HUMAN	777	27280	11	11	4	4	1	Nuclear ubiquitous casein and cyclin-dependent kinase substrate 1 OS=Homo sapiens OX=9606 GN=NUCKS1 PE=1 SV=1
SwissProt	RNPS1_HUMAN	749	34188	14	14	4	4	0.74	RNA-binding protein with serine-rich domain 1 OS=Homo sapiens OX=9606 GN=RNPS1 PE=1 SV=1
SwissProt	HMGB3_HUMAN	233	22965	8	8	4	4	1.27	High mobility group protein B3 OS=Homo sapiens OX=9606 GN=HMGB3 PE=1 SV=4
SwissProt	POPD1_HUMAN	685	41424	22	22	4	4	0.58	Blood vessel epicardial substance OS=Homo sapiens OX=9606 GN=BVES PE=1 SV=1
SwissProt	EDF1_HUMAN	674	16359	14	14	4	4	2.15	Endothelial differentiation-related factor 1 OS=Homo sapiens OX=9606 GN=EDF1 PE=1 SV=1
SwissProt	SRSF5_HUMAN	576	31245	11	11	4	4	0.83	Serine/arginine-rich splicing factor 5 OS=Homo sapiens OX=9606 GN=SRSF5 PE=1 SV=1
SwissProt	SRSF4_HUMAN	478	56645	13	13	4	4	0.4	Serine/arginine-rich splicing factor 4 OS=Homo sapiens OX=9606 GN=SRSF4 PE=1 SV=2
SwissProt	THIO_HUMAN	429	11730	12	12	4	4	3.86	Thioredoxin OS=Homo sapiens OX=9606 GN=TXN PE=1 SV=3
SwissProt	YBOX1_HUMAN	425	35903	6	6	4	4	0.7	Nuclease-sensitive element-binding protein 1 OS=Homo sapiens OX=9606 GN=YBX1 PE=1 SV=3
SwissProt	RS25_HUMAN	412	13734	11	11	4	4	2.88	40S ribosomal protein S25 OS=Homo sapiens OX=9606 GN=RPS25 PE=1 SV=1
SwissProt	SPF30_HUMAN	401	26694	9	9	4	4	1.03	Survival of motor neuron-related-splicing factor 30 OS=Homo sapiens OX=9606 GN=SMNDC1 PE=1 SV=1
SwissProt	ABCF1_HUMAN	359	95866	10	10	4	4	0.22	ATP-binding cassette sub-family F member 1 OS=Homo sapiens OX=9606 GN=ABCF1 PE=1 SV=2
SwissProt	BRD2_HUMAN	166	88006	8	8	4	4	0.24	Bromodomain-containing protein 2 OS=Homo sapiens OX=9606 GN=BRD2 PE=1 SV=2
SwissProt	SFPQ_HUMAN	305	76102	9	9	4	4	0.28	Splicing factor, proline- and glutamine-rich OS=Homo sapiens OX=9606 GN=SFPQ PE=1 SV=2
SwissProt	SPS2L_HUMAN	301	61691	6	6	4	4	0.36	SPATS2-like protein OS=Homo sapiens OX=9606 GN=SPATS2L PE=1 SV=2
SwissProt	RL38_HUMAN	299	8213	9	9	4	4	8.38	60S ribosomal protein L38 OS=Homo sapiens OX=9606 GN=RPL38 PE=1 SV=2
SwissProt	SNR27_HUMAN	286	18849	7	7	4	4	1.71	U4/U6.U5 small nuclear ribonucleoprotein 27 kDa protein OS=Homo sapiens OX=9606 GN=SNRNP27 PE=1 SV=1
SwissProt	BD1L1_HUMAN	280	330266	6	6	4	4	0.06	Biorientation of chromosomes in cell division protein 1-like 1 OS=Homo sapiens OX=9606 GN=BOD1L1 PE=1 SV=2
SwissProt	LEG1_HUMAN	270	14706	8	8	4	4	2.58	Galectin-1 OS=Homo sapiens OX=9606 GN=LGALS1 PE=1 SV=2
SwissProt	TAGL2_HUMAN	266	22377	9	9	4	4	1.32	Transgelin-2 OS=Homo sapiens OX=9606 GN=TAGLN2 PE=1 SV=3
SwissProt	CL043_HUMAN	250	28153	6	6	4	4	0.95	Uncharacterized protein C12orf43 OS=Homo sapiens OX=9606 GN=C12orf43 PE=1 SV=2
SwissProt	CHERP_HUMAN	250	103637	9	9	4	4	0.2	Calcium homeostasis endoplasmic reticulum protein OS=Homo sapiens OX=9606 GN=CHERP PE=1 SV=3
SwissProt	G3BP1_HUMAN	243	52132	5	5	4	4	0.44	Ras GTPase-activating protein-binding protein 1 OS=Homo sapiens OX=9606 GN=G3BP1 PE=1 SV=1
SwissProt	CREB1_HUMAN	231	36666	6	6	4	4	0.68	Cyclic AMP-responsive element-binding protein 1 OS=Homo sapiens OX=9606 GN=CREB1 PE=1 SV=2
SwissProt	CALM1_HUMAN	228	16827	6	6	4	4	2.04	Calmodulin-1 OS=Homo sapiens OX=9606 GN=CALM1 PE=1 SV=1
SwissProt	PPIA_HUMAN	226	18001	6	6	4	4	1.84	Peptidyl-prolyl cis-trans isomerase A OS=Homo sapiens OX=9606 GN=PPIA PE=1 SV=2
SwissProt	CAV1_HUMAN	225	20458	6	6	4	4	1.51	Caveolin-1 OS=Homo sapiens OX=9606 GN=CAV1 PE=1 SV=4
SwissProt	PPIB_HUMAN	197	23728	6	6	4	4	1.21	Peptidyl-prolyl cis-trans isomerase B OS=Homo sapiens OX=9606 GN=PPIB PE=1 SV=2
SwissProt	ROA2_HUMAN	192	37407	4	4	4	4	0.66	Heterogeneous nuclear ribonucleoproteins A2/B1 OS=Homo sapiens OX=9606 GN=HNRNPA2B1 PE=1 SV=2
SwissProt	SRCH_HUMAN	189	80196	4	4	4	4	0.27	Sarcoplasmic reticulum histidine-rich calcium-binding protein OS=Homo sapiens OX=9606 GN=HRC PE=1 SV=1
SwissProt	HMGA2_HUMAN	185	11825	5	5	4	4	3.79	High mobility group protein HMGI-C OS=Homo sapiens OX=9606 GN=HMGA2 PE=1 SV=1
SwissProt	G3P_HUMAN	184	36030	8	8	4	4	0.69	Glyceraldehyde-3-phosphate dehydrogenase OS=Homo sapiens OX=9606 GN=GAPDH PE=1 SV=3
SwissProt	WDR33_HUMAN	181	145799	4	4	4	4	0.14	pre-mRNA 3' end processing protein WDR33 OS=Homo sapiens OX=9606 GN=WDR33 PE=1 SV=2
SwissProt	PSA3_HUMAN	174	28415	5	5	4	4	0.94	Proteasome subunit alpha type-3 OS=Homo sapiens OX=9606 GN=PSMA3 PE=1 SV=2
SwissProt	BAP31_HUMAN	171	27974	5	5	4	4	0.96	B-cell receptor-associated protein 31 OS=Homo sapiens OX=9606 GN=BCAP31 PE=1 SV=3
SwissProt	HS90B_HUMAN	156	83212	5	5	4	4	0.26	Heat shock protein HSP 90-beta OS=Homo sapiens OX=9606 GN=HSP90AB1 PE=1 SV=4
SwissProt	HS90A_HUMAN	94	84607	5	5	4	4	0.25	Heat shock protein HSP 90-alpha OS=Homo sapiens OX=9606 GN=HSP90AA1 PE=1 SV=5
SwissProt	ENOA_HUMAN	157	47139	7	7	4	4	0.5	Alpha-enolase OS=Homo sapiens OX=9606 GN=ENO1 PE=1 SV=2
SwissProt	EF1A1_HUMAN	157	50109	4	4	4	4	0.46	Elongation factor 1-alpha 1 OS=Homo sapiens OX=9606 GN=EEF1A1 PE=1 SV=1
SwissProt	EIFCL_HUMAN	153	105407	5	5	4	4	0.2	Eukaryotic translation initiation factor 3 subunit C-like protein OS=Homo sapiens OX=9606 GN=EIF3CL PE=3 SV=1
SwissProt	NCAM1_HUMAN	132	94515	5	5	4	4	0.22	Neural cell adhesion molecule 1 OS=Homo sapiens OX=9606 GN=NCAM1 PE=1 SV=3
SwissProt	ANXA2_HUMAN	131	38580	4	4	4	4	0.63	Annexin A2 OS=Homo sapiens OX=9606 GN=ANXA2 PE=1 SV=2
SwissProt	PSA6_HUMAN	130	27382	5	5	4	4	0.99	Proteasome subunit alpha type-6 OS=Homo sapiens OX=9606 GN=PSMA6 PE=1 SV=1
SwissProt	TPIS_HUMAN	107	30772	4	4	4	4	0.85	Triosephosphate isomerase OS=Homo sapiens OX=9606 GN=TPI1 PE=1 SV=3
SwissProt	PSB5_HUMAN	105	28462	4	4	4	4	0.94	Proteasome subunit beta type-5 OS=Homo sapiens OX=9606 GN=PSMB5 PE=1 SV=3
SwissProt	RL7A_HUMAN	105	29977	6	6	4	4	0.88	60S ribosomal protein L7a OS=Homo sapiens OX=9606 GN=RPL7A PE=1 SV=2
SwissProt	PSB1_HUMAN	101	26472	5	5	4	4	1.04	Proteasome subunit beta type-1 OS=Homo sapiens OX=9606 GN=PSMB1 PE=1 SV=2
SwissProt	PSA1_HUMAN	90	29537	4	4	4	4	0.9	Proteasome subunit alpha type-1 OS=Homo sapiens OX=9606 GN=PSMA1 PE=1 SV=1
SwissProt	PLEC_HUMAN	90	531466	5	5	4	4	0.04	Plectin OS=Homo sapiens OX=9606 GN=PLEC PE=1 SV=3
SwissProt	RL5_HUMAN	89	34341	4	4	4	4	0.74	60S ribosomal protein L5 OS=Homo sapiens OX=9606 GN=RPL5 PE=1 SV=3
SwissProt	ARGL1_HUMAN	82	33197	5	5	4	4	0.77	Arginine and glutamate-rich protein 1 OS=Homo sapiens OX=9606 GN=ARGLU1 PE=1 SV=1
SwissProt	AMRP_HUMAN	81	41441	5	5	4	4	0.58	Alpha-2-macroglobulin receptor-associated protein OS=Homo sapiens OX=9606 GN=LRPAP1 PE=1 SV=1
SwissProt	KRT36_HUMAN	462	52214	16	16	5	5	0.73	Keratin, type I cuticular Ha6 OS=Homo sapiens OX=9606 GN=KRT36 PE=1 SV=1
SwissProt	TNNT1_HUMAN	465	32928	14	14	5	5	1.05	Troponin T, slow skeletal muscle OS=Homo sapiens OX=9606 GN=TNNT1 PE=1 SV=4
SwissProt	HMGA1_HUMAN	1308	11669	25	25	5	5	6.35	High mobility group protein HMG-I/HMG-Y OS=Homo sapiens OX=9606 GN=HMGA1 PE=1 SV=3
SwissProt	TCP4_HUMAN	803	14386	20	20	5	5	4.05	Activated RNA polymerase II transcriptional coactivator p15 OS=Homo sapiens OX=9606 GN=SUB1 PE=1 SV=3
SwissProt	H15_HUMAN	691	22566	18	18	5	5	1.84	Histone H1.5 OS=Homo sapiens OX=9606 GN=HIST1H1B PE=1 SV=3
SwissProt	H4_HUMAN	669	11360	16	16	5	5	10.73	Histone H4 OS=Homo sapiens OX=9606 GN=HIST1H4A PE=1 SV=2
SwissProt	CSRP1_HUMAN	632	20554	12	12	5	5	2.14	Cysteine and glycine-rich protein 1 OS=Homo sapiens OX=9606 GN=CSRP1 PE=1 SV=3
SwissProt	CIRBP_HUMAN	591	18637	11	11	5	5	2.52	Cold-inducible RNA-binding protein OS=Homo sapiens OX=9606 GN=CIRBP PE=1 SV=1
SwissProt	MYL4_HUMAN	352	21551	8	8	5	5	1.98	Myosin light chain 4 OS=Homo sapiens OX=9606 GN=MYL4 PE=1 SV=3
SwissProt	SMD2_HUMAN	486	13518	14	14	5	5	4.6	Small nuclear ribonucleoprotein Sm D2 OS=Homo sapiens OX=9606 GN=SNRPD2 PE=1 SV=1
SwissProt	TB182_HUMAN	479	181685	8	8	5	5	0.14	182 kDa tankyrase-1-binding protein OS=Homo sapiens OX=9606 GN=TNKS1BP1 PE=1 SV=4
SwissProt	SRSF6_HUMAN	309	39563	11	11	5	5	0.82	Serine/arginine-rich splicing factor 6 OS=Homo sapiens OX=9606 GN=SRSF6 PE=1 SV=2
SwissProt	NUMA1_HUMAN	471	238115	8	8	5	5	0.11	Nuclear mitotic apparatus protein 1 OS=Homo sapiens OX=9606 GN=NUMA1 PE=1 SV=2
SwissProt	YBOX3_HUMAN	239	40066	6	6	5	5	0.81	Y-box-binding protein 3 OS=Homo sapiens OX=9606 GN=YBX3 PE=1 SV=4
SwissProt	MLRS_HUMAN	418	19002	10	10	5	5	2.45	Myosin regulatory light chain 2, skeletal muscle isoform OS=Homo sapiens OX=9606 GN=MYLPF PE=2 SV=1
SwissProt	SARNP_HUMAN	401	23656	9	9	5	5	1.71	SAP domain-containing ribonucleoprotein OS=Homo sapiens OX=9606 GN=SARNP PE=1 SV=3
SwissProt	CHM4B_HUMAN	376	24935	7	7	5	5	1.57	Charged multivesicular body protein 4b OS=Homo sapiens OX=9606 GN=CHMP4B PE=1 SV=1
SwissProt	BRD3_HUMAN	278	79492	11	11	5	5	0.35	Bromodomain-containing protein 3 OS=Homo sapiens OX=9606 GN=BRD3 PE=1 SV=1
SwissProt	RU17_HUMAN	356	51526	9	9	5	5	0.59	U1 small nuclear ribonucleoprotein 70 kDa OS=Homo sapiens OX=9606 GN=SNRNP70 PE=1 SV=2
SwissProt	SMD1_HUMAN	354	13273	9	9	5	5	4.76	Small nuclear ribonucleoprotein Sm D1 OS=Homo sapiens OX=9606 GN=SNRPD1 PE=1 SV=1
SwissProt	H2B1B_HUMAN	332	13942	11	11	5	5	4.31	Histone H2B type 1-B OS=Homo sapiens OX=9606 GN=HIST1H2BB PE=1 SV=2
SwissProt	NOP2_HUMAN	338	89247	10	10	5	5	0.31	Probable 28S rRNA (cytosine(4447)-C(5))-methyltransferase OS=Homo sapiens OX=9606 GN=NOP2 PE=1 SV=2
SwissProt	HSP7C_HUMAN	188	70854	5	5	5	5	0.4	Heat shock cognate 71 kDa protein OS=Homo sapiens OX=9606 GN=HSPA8 PE=1 SV=1
SwissProt	HEXI1_HUMAN	323	40598	11	11	5	5	0.79	Protein HEXIM1 OS=Homo sapiens OX=9606 GN=HEXIM1 PE=1 SV=1
SwissProt	CCD86_HUMAN	297	40211	12	12	5	5	0.8	Coiled-coil domain-containing protein 86 OS=Homo sapiens OX=9606 GN=CCDC86 PE=1 SV=1
SwissProt	ATRX_HUMAN	276	282411	8	8	5	5	0.09	Transcriptional regulator ATRX OS=Homo sapiens OX=9606 GN=ATRX PE=1 SV=5
SwissProt	RL31_HUMAN	249	14454	10	10	5	5	5.98	60S ribosomal protein L31 OS=Homo sapiens OX=9606 GN=RPL31 PE=1 SV=1
SwissProt	DDX21_HUMAN	236	87290	5	5	5	5	0.31	Nucleolar RNA helicase 2 OS=Homo sapiens OX=9606 GN=DDX21 PE=1 SV=5
SwissProt	S10AD_HUMAN	212	11464	9	9	5	5	6.63	Protein S100-A13 OS=Homo sapiens OX=9606 GN=S100A13 PE=1 SV=1
SwissProt	UBAP2_HUMAN	196	117044	5	5	5	5	0.23	Ubiquitin-associated protein 2 OS=Homo sapiens OX=9606 GN=UBAP2 PE=1 SV=1
SwissProt	LS14A_HUMAN	185	50499	6	6	5	5	0.6	Protein LSM14 homolog A OS=Homo sapiens OX=9606 GN=LSM14A PE=1 SV=3
SwissProt	NOP56_HUMAN	172	66009	7	7	5	5	0.43	Nucleolar protein 56 OS=Homo sapiens OX=9606 GN=NOP56 PE=1 SV=4
SwissProt	ENPL_HUMAN	160	92411	5	5	5	5	0.29	Endoplasmin OS=Homo sapiens OX=9606 GN=HSP90B1 PE=1 SV=1
SwissProt	KTN1_HUMAN	137	156179	6	6	5	5	0.16	Kinectin OS=Homo sapiens OX=9606 GN=KTN1 PE=1 SV=1
SwissProt	RBBP6_HUMAN	130	201442	6	6	5	5	0.13	E3 ubiquitin-protein ligase RBBP6 OS=Homo sapiens OX=9606 GN=RBBP6 PE=1 SV=1
SwissProt	FUS_HUMAN	2136	53394	43	43	6	6	1.04	RNA-binding protein FUS OS=Homo sapiens OX=9606 GN=FUS PE=1 SV=1
SwissProt	THOC4_HUMAN	2106	26872	41	41	6	6	3.08	THO complex subunit 4 OS=Homo sapiens OX=9606 GN=ALYREF PE=1 SV=3
SwissProt	EWS_HUMAN	1801	68436	30	30	6	6	0.63	RNA-binding protein EWS OS=Homo sapiens OX=9606 GN=EWSR1 PE=1 SV=1
SwissProt	HAP28_HUMAN	1035	20618	22	22	6	6	2.92	28 kDa heat- and acid-stable phosphoprotein OS=Homo sapiens OX=9606 GN=PDAP1 PE=1 SV=1
SwissProt	H12_HUMAN	851	21352	21	21	6	6	2.76	Histone H1.2 OS=Homo sapiens OX=9606 GN=HIST1H1C PE=1 SV=2
SwissProt	BTF3_HUMAN	753	22154	12	12	6	6	2.57	Transcription factor BTF3 OS=Homo sapiens OX=9606 GN=BTF3 PE=1 SV=1
SwissProt	HMGB2_HUMAN	690	24019	17	17	6	6	2.96	High mobility group protein B2 OS=Homo sapiens OX=9606 GN=HMGB2 PE=1 SV=2
SwissProt	SRP14_HUMAN	644	14561	14	14	6	6	5.88	Signal recognition particle 14 kDa protein OS=Homo sapiens OX=9606 GN=SRP14 PE=1 SV=2
SwissProt	FIP1_HUMAN	611	66487	11	11	6	6	0.54	Pre-mRNA 3'-end-processing factor FIP1 OS=Homo sapiens OX=9606 GN=FIP1L1 PE=1 SV=1
SwissProt	LRC59_HUMAN	565	34909	16	16	6	6	1.26	Leucine-rich repeat-containing protein 59 OS=Homo sapiens OX=9606 GN=LRRC59 PE=1 SV=1
SwissProt	MYL1_HUMAN	393	21132	10	10	6	6	2.81	Myosin light chain 1/3, skeletal muscle isoform OS=Homo sapiens OX=9606 GN=MYL1 PE=2 SV=3
SwissProt	ILF3_HUMAN	455	95279	13	13	6	6	0.35	Interleukin enhancer-binding factor 3 OS=Homo sapiens OX=9606 GN=ILF3 PE=1 SV=3
SwissProt	TBA1A_HUMAN	392	50104	13	13	6	6	0.77	Tubulin alpha-1A chain OS=Homo sapiens OX=9606 GN=TUBA1A PE=1 SV=1
SwissProt	CAVN2_HUMAN	371	47145	8	8	6	6	0.83	Caveolae-associated protein 2 OS=Homo sapiens OX=9606 GN=CAVIN2 PE=1 SV=3
SwissProt	PYM1_HUMAN	343	22642	8	8	6	6	2.48	Partner of Y14 and mago OS=Homo sapiens OX=9606 GN=PYM1 PE=1 SV=1
SwissProt	JSPR1_HUMAN	341	36297	13	13	6	6	1.19	Junctional sarcoplasmic reticulum protein 1 OS=Homo sapiens OX=9606 GN=JSRP1 PE=1 SV=1
SwissProt	H2B1C_HUMAN	339	13898	13	13	6	6	6.53	Histone H2B type 1-C/E/F/G/I OS=Homo sapiens OX=9606 GN=HIST1H2BC PE=1 SV=4
SwissProt	DKC1_HUMAN	255	57638	11	11	6	6	0.64	H/ACA ribonucleoprotein complex subunit 4 OS=Homo sapiens OX=9606 GN=DKC1 PE=1 SV=3
SwissProt	SCAFB_HUMAN	133	164551	6	6	6	6	0.19	Protein SCAF11 OS=Homo sapiens OX=9606 GN=SCAF11 PE=1 SV=2
SwissProt	RS7_HUMAN	120	22113	6	6	6	6	2.59	40S ribosomal protein S7 OS=Homo sapiens OX=9606 GN=RPS7 PE=1 SV=1
SwissProt	CC124_HUMAN	1194	25820	25	25	7	7	2.59	Coiled-coil domain-containing protein 124 OS=Homo sapiens OX=9606 GN=CCDC124 PE=1 SV=1
SwissProt	RL23A_HUMAN	1006	17684	21	21	7	7	5.43	60S ribosomal protein L23a OS=Homo sapiens OX=9606 GN=RPL23A PE=1 SV=1
SwissProt	ACTB_HUMAN	807	41710	23	23	7	7	1.48	Actin, cytoplasmic 1 OS=Homo sapiens OX=9606 GN=ACTB PE=1 SV=1
SwissProt	TR150_HUMAN	542	108601	16	16	7	7	0.36	Thyroid hormone receptor-associated protein 3 OS=Homo sapiens OX=9606 GN=THRAP3 PE=1 SV=2
SwissProt	HNRPK_HUMAN	751	50944	20	20	7	7	0.92	Heterogeneous nuclear ribonucleoprotein K OS=Homo sapiens OX=9606 GN=HNRNPK PE=1 SV=1
SwissProt	NUFP2_HUMAN	743	76075	13	13	7	7	0.55	Nuclear fragile X mental retardation-interacting protein 2 OS=Homo sapiens OX=9606 GN=NUFIP2 PE=1 SV=1
SwissProt	T2FA_HUMAN	710	58205	13	13	7	7	0.77	General transcription factor IIF subunit 1 OS=Homo sapiens OX=9606 GN=GTF2F1 PE=1 SV=2
SwissProt	PK1IP_HUMAN	481	43936	10	10	7	7	1.13	p21-activated protein kinase-interacting protein 1 OS=Homo sapiens OX=9606 GN=PAK1IP1 PE=1 SV=2
SwissProt	HSPB1_HUMAN	458	22768	11	11	7	7	3.26	Heat shock protein beta-1 OS=Homo sapiens OX=9606 GN=HSPB1 PE=1 SV=2
SwissProt	BRD4_HUMAN	359	152124	12	12	7	7	0.25	Bromodomain-containing protein 4 OS=Homo sapiens OX=9606 GN=BRD4 PE=1 SV=2
SwissProt	NEXN_HUMAN	266	80609	10	10	7	7	0.51	Nexilin OS=Homo sapiens OX=9606 GN=NEXN PE=1 SV=1
SwissProt	WBP11_HUMAN	240	69954	9	9	7	7	0.61	WW domain-binding protein 11 OS=Homo sapiens OX=9606 GN=WBP11 PE=1 SV=1
SwissProt	K1C14_HUMAN	460	51529	15	15	8	8	1.09	Keratin, type I cytoskeletal 14 OS=Homo sapiens OX=9606 GN=KRT14 PE=1 SV=4
SwissProt	TPM4_HUMAN	491	28504	14	14	8	8	2.76	Tropomyosin alpha-4 chain OS=Homo sapiens OX=9606 GN=TPM4 PE=1 SV=3
SwissProt	HMGB1_HUMAN	1168	24878	29	29	8	8	4.51	High mobility group protein B1 OS=Homo sapiens OX=9606 GN=HMGB1 PE=1 SV=3
SwissProt	SRRM1_HUMAN	690	102274	12	12	8	8	0.45	Serine/arginine repetitive matrix protein 1 OS=Homo sapiens OX=9606 GN=SRRM1 PE=1 SV=2
SwissProt	RS19_HUMAN	655	16051	18	18	8	8	9.26	40S ribosomal protein S19 OS=Homo sapiens OX=9606 GN=RPS19 PE=1 SV=2
SwissProt	NUCL_HUMAN	644	76568	15	15	8	8	0.64	Nucleolin OS=Homo sapiens OX=9606 GN=NCL PE=1 SV=3
SwissProt	LASP1_HUMAN	565	29698	18	18	8	8	2.56	LIM and SH3 domain protein 1 OS=Homo sapiens OX=9606 GN=LASP1 PE=1 SV=2
SwissProt	DEK_HUMAN	509	42648	17	17	8	8	1.72	Protein DEK OS=Homo sapiens OX=9606 GN=DEK PE=1 SV=1
SwissProt	MY18A_HUMAN	458	232971	11	11	8	8	0.18	Unconventional myosin-XVIIIa OS=Homo sapiens OX=9606 GN=MYO18A PE=1 SV=3
SwissProt	KPYM_HUMAN	362	57900	13	13	8	8	0.93	Pyruvate kinase PKM OS=Homo sapiens OX=9606 GN=PKM PE=1 SV=4
SwissProt	PRDX1_HUMAN	352	22096	14	14	8	8	4.5	Peroxiredoxin-1 OS=Homo sapiens OX=9606 GN=PRDX1 PE=1 SV=1
SwissProt	CKAP4_HUMAN	277	65983	8	8	8	8	0.78	Cytoskeleton-associated protein 4 OS=Homo sapiens OX=9606 GN=CKAP4 PE=1 SV=2
SwissProt	PSA7_HUMAN	230	27870	12	12	8	8	2.88	Proteasome subunit alpha type-7 OS=Homo sapiens OX=9606 GN=PSMA7 PE=1 SV=1
SwissProt	KRT83_HUMAN	461	54161	16	16	9	9	1.2	Keratin, type II cuticular Hb3 OS=Homo sapiens OX=9606 GN=KRT83 PE=1 SV=2
SwissProt	KR87P_HUMAN	422	29099	14	14	9	9	3.32	Putative keratin-87 protein OS=Homo sapiens OX=9606 GN=KRT87P PE=5 SV=4
SwissProt	KT33B_HUMAN	627	46185	23	23	9	9	1.79	Keratin, type I cuticular Ha3-II OS=Homo sapiens OX=9606 GN=KRT33B PE=1 SV=3
SwissProt	ZRAB2_HUMAN	1083	37382	23	23	9	9	2.13	Zinc finger Ran-binding domain-containing protein 2 OS=Homo sapiens OX=9606 GN=ZRANB2 PE=1 SV=2
SwissProt	ACTA_HUMAN	972	41982	27	27	9	9	2.1	Actin, aortic smooth muscle OS=Homo sapiens OX=9606 GN=ACTA2 PE=1 SV=1
SwissProt	MECP2_HUMAN	811	52409	23	23	9	9	1.26	Methyl-CpG-binding protein 2 OS=Homo sapiens OX=9606 GN=MECP2 PE=1 SV=1
SwissProt	SYNP2_HUMAN	564	117441	17	17	9	9	0.44	Synaptopodin-2 OS=Homo sapiens OX=9606 GN=SYNPO2 PE=1 SV=2
SwissProt	MYL6B_HUMAN	532	22750	18	18	9	9	5.44	Myosin light chain 6B OS=Homo sapiens OX=9606 GN=MYL6B PE=1 SV=1
SwissProt	RABL6_HUMAN	489	79500	17	17	9	9	0.71	Rab-like protein 6 OS=Homo sapiens OX=9606 GN=RABL6 PE=1 SV=2
SwissProt	NSRP1_HUMAN	427	66350	13	13	9	9	0.91	Nuclear speckle splicing regulatory protein 1 OS=Homo sapiens OX=9606 GN=NSRP1 PE=1 SV=1
SwissProt	RBMX_HUMAN	373	42306	12	12	9	9	1.74	RNA-binding motif protein, X chromosome OS=Homo sapiens OX=9606 GN=RBMX PE=1 SV=3
SwissProt	BIP_HUMAN	324	72288	12	12	9	9	0.81	Endoplasmic reticulum chaperone BiP OS=Homo sapiens OX=9606 GN=HSPA5 PE=1 SV=2
SwissProt	PBIP1_HUMAN	306	80594	13	13	9	9	0.7	Pre-B-cell leukemia transcription factor-interacting protein 1 OS=Homo sapiens OX=9606 GN=PBXIP1 PE=1 SV=1
SwissProt	K1H1_HUMAN	845	47207	27	27	10	10	2.02	Keratin, type I cuticular Ha1 OS=Homo sapiens OX=9606 GN=KRT31 PE=1 SV=3
SwissProt	TNNT2_HUMAN	1366	35902	42	42	10	10	2.75	Troponin T, cardiac muscle OS=Homo sapiens OX=9606 GN=TNNT2 PE=1 SV=3
SwissProt	TPM3_HUMAN	656	32930	21	21	10	10	3.2	Tropomyosin alpha-3 chain OS=Homo sapiens OX=9606 GN=TPM3 PE=1 SV=2
SwissProt	UBP2L_HUMAN	1006	114465	24	24	10	10	0.52	Ubiquitin-associated protein 2-like OS=Homo sapiens OX=9606 GN=UBAP2L PE=1 SV=2
SwissProt	PLIN3_HUMAN	874	47046	17	17	10	10	1.74	Perilipin-3 OS=Homo sapiens OX=9606 GN=PLIN3 PE=1 SV=3
SwissProt	FLNC_HUMAN	504	290841	11	11	10	10	0.18	Filamin-C OS=Homo sapiens OX=9606 GN=FLNC PE=1 SV=3
SwissProt	TCOF_HUMAN	524	152015	13	13	10	10	0.37	Treacle protein OS=Homo sapiens OX=9606 GN=TCOF1 PE=1 SV=3
SwissProt	HDGR2_HUMAN	1731	74272	34	34	11	11	1.16	Hepatoma-derived growth factor-related protein 2 OS=Homo sapiens OX=9606 GN=HDGFL2 PE=1 SV=1
SwissProt	TNNT3_HUMAN	1639	31805	38	38	11	11	5.89	Troponin T, fast skeletal muscle OS=Homo sapiens OX=9606 GN=TNNT3 PE=1 SV=3
SwissProt	TPM1_HUMAN	1310	32689	33	33	11	11	3.93	Tropomyosin alpha-1 chain OS=Homo sapiens OX=9606 GN=TPM1 PE=1 SV=2
SwissProt	LMNA_HUMAN	1063	74095	18	18	11	11	1.03	Prelamin-A/C OS=Homo sapiens OX=9606 GN=LMNA PE=1 SV=1
SwissProt	BCLF1_HUMAN	906	106059	20	20	11	11	0.64	Bcl-2-associated transcription factor 1 OS=Homo sapiens OX=9606 GN=BCLAF1 PE=1 SV=2
SwissProt	NOLC1_HUMAN	568	73560	22	22	11	11	1.04	Nucleolar and coiled-body phosphoprotein 1 OS=Homo sapiens OX=9606 GN=NOLC1 PE=1 SV=2
SwissProt	AHNK2_HUMAN	424	616242	17	17	11	11	0.09	Protein AHNAK2 OS=Homo sapiens OX=9606 GN=AHNAK2 PE=1 SV=2
SwissProt	CALD1_HUMAN	679	93175	22	22	12	12	0.85	Caldesmon OS=Homo sapiens OX=9606 GN=CALD1 PE=1 SV=3
SwissProt	SRSF1_HUMAN	2563	27728	66	66	12	12	9.83	Serine/arginine-rich splicing factor 1 OS=Homo sapiens OX=9606 GN=SRSF1 PE=1 SV=2
SwissProt	PININ_HUMAN	1057	81579	27	27	12	12	1.01	Pinin OS=Homo sapiens OX=9606 GN=PNN PE=1 SV=5
SwissProt	RRBP1_HUMAN	573	152365	18	18	12	12	0.46	Ribosome-binding protein 1 OS=Homo sapiens OX=9606 GN=RRBP1 PE=1 SV=5
SwissProt	TPM2_HUMAN	1218	32831	29	29	13	13	5.5	Tropomyosin beta chain OS=Homo sapiens OX=9606 GN=TPM2 PE=1 SV=1
SwissProt	DESM_HUMAN	848	53503	29	29	13	13	2.17	Desmin OS=Homo sapiens OX=9606 GN=DES PE=1 SV=3
SwissProt	K2C5_HUMAN	496	62340	20	20	14	14	1.91	Keratin, type II cytoskeletal 5 OS=Homo sapiens OX=9606 GN=KRT5 PE=1 SV=3
SwissProt	IF2P_HUMAN	1880	138742	40	40	14	14	0.62	Eukaryotic translation initiation factor 5B OS=Homo sapiens OX=9606 GN=EIF5B PE=1 SV=4
SwissProt	TERA_HUMAN	1492	89266	34	34	14	14	1.11	Transitional endoplasmic reticulum ATPase OS=Homo sapiens OX=9606 GN=VCP PE=1 SV=4
SwissProt	MAP1B_HUMAN	935	270468	27	27	14	14	0.28	Microtubule-associated protein 1B OS=Homo sapiens OX=9606 GN=MAP1B PE=1 SV=2
SwissProt	ACINU_HUMAN	846	151771	24	24	14	14	0.55	Apoptotic chromatin condensation inducer in the nucleus OS=Homo sapiens OX=9606 GN=ACIN1 PE=1 SV=2
SwissProt	MAP1A_HUMAN	664	305298	22	22	14	14	0.24	Microtubule-associated protein 1A OS=Homo sapiens OX=9606 GN=MAP1A PE=1 SV=6
SwissProt	FLNA_HUMAN	558	280564	16	16	14	14	0.27	Filamin-A OS=Homo sapiens OX=9606 GN=FLNA PE=1 SV=4
SwissProt	LYRIC_HUMAN	1382	63799	42	42	15	15	2.06	Protein LYRIC OS=Homo sapiens OX=9606 GN=MTDH PE=1 SV=2
SwissProt	SON_HUMAN	1008	263664	24	24	15	15	0.31	Protein SON OS=Homo sapiens OX=9606 GN=SON PE=1 SV=4
SwissProt	RTN4_HUMAN	985	129851	28	28	15	15	0.73	Reticulon-4 OS=Homo sapiens OX=9606 GN=RTN4 PE=1 SV=2
SwissProt	SNUT1_HUMAN	982	90200	20	20	15	15	1.21	U4/U6.U5 tri-snRNP-associated protein 1 OS=Homo sapiens OX=9606 GN=SART1 PE=1 SV=1
SwissProt	K2C6A_HUMAN	810	60008	26	26	16	16	2.55	Keratin, type II cytoskeletal 6A OS=Homo sapiens OX=9606 GN=KRT6A PE=1 SV=3
SwissProt	MYH7_HUMAN	1046	222959	30	30	17	17	0.44	Myosin-7 OS=Homo sapiens OX=9606 GN=MYH7 PE=1 SV=5
SwissProt	VIME_HUMAN	952	53619	30	30	17	17	3.51	Vimentin OS=Homo sapiens OX=9606 GN=VIM PE=1 SV=4
SwissProt	SRRM2_HUMAN	969	299438	29	29	19	19	0.35	Serine/arginine repetitive matrix protein 2 OS=Homo sapiens OX=9606 GN=SRRM2 PE=1 SV=2
SwissProt	PAIRB_HUMAN	2658	44938	84	84	20	20	8.17	Plasminogen activator inhibitor 1 RNA-binding protein OS=Homo sapiens OX=9606 GN=SERBP1 PE=1 SV=2
SwissProt	K1C9_HUMAN	1923	62027	41	41	20	20	4	Keratin, type I cytoskeletal 9 OS=Homo sapiens OX=9606 GN=KRT9 PE=1 SV=3
SwissProt	K22E_HUMAN	1489	65393	38	38	23	23	4.32	Keratin, type II cytoskeletal 2 epidermal OS=Homo sapiens OX=9606 GN=KRT2 PE=1 SV=2
SwissProt	K1C10_HUMAN	2087	58792	57	57	23	23	7.16	Keratin, type I cytoskeletal 10 OS=Homo sapiens OX=9606 GN=KRT10 PE=1 SV=6
SwissProt	MYH9_HUMAN	2771	226392	56	56	25	25	0.69	Myosin-9 OS=Homo sapiens OX=9606 GN=MYH9 PE=1 SV=4
SwissProt	NACAM_HUMAN	2849	205295	63	63	26	26	0.87	Nascent polypeptide-associated complex subunit alpha, muscle-specific form OS=Homo sapiens OX=9606 GN=NACA PE=1 SV=1
SwissProt	MAP4_HUMAN	2005	120930	52	52	26	26	1.9	Microtubule-associated protein 4 OS=Homo sapiens OX=9606 GN=MAP4 PE=1 SV=3
SwissProt	K2C1_HUMAN	3103	65999	73	73	28	28	7.67	Keratin, type II cytoskeletal 1 OS=Homo sapiens OX=9606 GN=KRT1 PE=1 SV=6
SwissProt	MYH2_HUMAN	2057	222906	57	57	32	32	0.98	Myosin-2 OS=Homo sapiens OX=9606 GN=MYH2 PE=1 SV=1
SwissProt	NEST_HUMAN	4324	177332	98	98	39	39	1.85	Nestin OS=Homo sapiens OX=9606 GN=NES PE=1 SV=2
SwissProt	MYH3_HUMAN	3325	223766	85	85	42	42	1.45	Myosin-3 OS=Homo sapiens OX=9606 GN=MYH3 PE=1 SV=3
SwissProt	MYH8_HUMAN	2607	222624	68	68	42	42	1.46	Myosin-8 OS=Homo sapiens OX=9606 GN=MYH8 PE=1 SV=3
SwissProt	AHNK_HUMAN	7866	628699	200	200	117	117	1.38	Neuroblast differentiation-associated protein AHNAK OS=Homo sapiens OX=9606 GN=AHNAK PE=1 SV=2

## Sheet: mPOP1 (unfiltered)
Database	Accession	Score	Mass	Num. of matches	Num. of significant matches	Num. of sequences	Num. of significant sequences	emPAI	Description
SwissProt	POPD1_HUMAN	3616	41424	100	100	9	9	1.79	Blood vessel epicardial substance OS=Homo sapiens OX=9606 GN=BVES PE=1 SV=1
SwissProt	ACTC_HUMAN	1895	41992	31	31	12	12	3.32	Actin, alpha cardiac muscle 1 OS=Homo sapiens OX=9606 GN=ACTC1 PE=1 SV=1
SwissProt	ACTB_HUMAN	1270	41710	21	21	9	9	2.1	Actin, cytoplasmic 1 OS=Homo sapiens OX=9606 GN=ACTB PE=1 SV=1
SwissProt	HSPB1_HUMAN	1154	22768	19	19	5	5	1.81	Heat shock protein beta-1 OS=Homo sapiens OX=9606 GN=HSPB1 PE=1 SV=2
SwissProt	K2C1_HUMAN	950	65999	20	20	12	12	1.36	Keratin, type II cytoskeletal 1 OS=Homo sapiens OX=9606 GN=KRT1 PE=1 SV=6
SwissProt	G3P_HUMAN	927	36030	18	18	9	9	2.25	Glyceraldehyde-3-phosphate dehydrogenase OS=Homo sapiens OX=9606 GN=GAPDH PE=1 SV=3
SwissProt	NEST_HUMAN	812	177332	20	20	15	15	0.49	Nestin OS=Homo sapiens OX=9606 GN=NES PE=1 SV=2
SwissProt	TBA8_HUMAN	801	50062	98	98	4	4	0.46	Tubulin alpha-8 chain OS=Homo sapiens OX=9606 GN=TUBA8 PE=1 SV=1
SwissProt	TBA1A_HUMAN	653	50104	17	17	8	8	1.13	Tubulin alpha-1A chain OS=Homo sapiens OX=9606 GN=TUBA1A PE=1 SV=1
SwissProt	FLNC_HUMAN	781	290841	21	21	19	19	0.36	Filamin-C OS=Homo sapiens OX=9606 GN=FLNC PE=1 SV=3
SwissProt	FLNA_HUMAN	515	280564	11	11	10	10	0.18	Filamin-A OS=Homo sapiens OX=9606 GN=FLNA PE=1 SV=4
SwissProt	XIRP1_HUMAN	709	198439	11	11	11	11	0.3	Xin actin-binding repeat-containing protein 1 OS=Homo sapiens OX=9606 GN=XIRP1 PE=1 SV=1
SwissProt	DESM_HUMAN	689	53503	11	11	8	8	1.03	Desmin OS=Homo sapiens OX=9606 GN=DES PE=1 SV=3
SwissProt	VIME_HUMAN	577	53619	14	14	9	9	1.21	Vimentin OS=Homo sapiens OX=9606 GN=VIM PE=1 SV=4
SwissProt	AHNK_HUMAN	666	628699	17	17	15	15	0.12	Neuroblast differentiation-associated protein AHNAK OS=Homo sapiens OX=9606 GN=AHNAK PE=1 SV=2
SwissProt	KPYM_HUMAN	634	57900	18	18	10	10	1.26	Pyruvate kinase PKM OS=Homo sapiens OX=9606 GN=PKM PE=1 SV=4
SwissProt	TBB4B_HUMAN	589	49799	16	16	9	9	1.35	Tubulin beta-4B chain OS=Homo sapiens OX=9606 GN=TUBB4B PE=1 SV=1
SwissProt	TBB5_HUMAN	589	49639	17	17	9	9	1.36	Tubulin beta chain OS=Homo sapiens OX=9606 GN=TUBB PE=1 SV=2
SwissProt	TBB6_HUMAN	407	49825	11	11	9	9	1.35	Tubulin beta-6 chain OS=Homo sapiens OX=9606 GN=TUBB6 PE=1 SV=1
SwissProt	H2AX_HUMAN	428	15135	7	7	4	4	2.44	Histone H2AX OS=Homo sapiens OX=9606 GN=H2AFX PE=1 SV=2
SwissProt	H2A2A_HUMAN	344	14087	7	7	4	4	2.75	Histone H2A type 2-A OS=Homo sapiens OX=9606 GN=HIST2H2AA3 PE=1 SV=3
SwissProt	H2AV_HUMAN	192	13501	4	4	3	3	1.8	Histone H2A.V OS=Homo sapiens OX=9606 GN=H2AFV PE=1 SV=3
SwissProt	ENOA_HUMAN	557	47139	12	12	7	7	1.02	Alpha-enolase OS=Homo sapiens OX=9606 GN=ENO1 PE=1 SV=2
SwissProt	BIP_HUMAN	549	72288	11	11	8	8	0.69	Endoplasmic reticulum chaperone BiP OS=Homo sapiens OX=9606 GN=HSPA5 PE=1 SV=2
SwissProt	HSP7C_HUMAN	473	70854	13	13	10	10	0.95	Heat shock cognate 71 kDa protein OS=Homo sapiens OX=9606 GN=HSPA8 PE=1 SV=1
SwissProt	THOC4_HUMAN	501	26872	8	8	6	6	1.86	THO complex subunit 4 OS=Homo sapiens OX=9606 GN=ALYREF PE=1 SV=3
SwissProt	HS90B_HUMAN	469	83212	12	12	8	8	0.58	Heat shock protein HSP 90-beta OS=Homo sapiens OX=9606 GN=HSP90AB1 PE=1 SV=4
SwissProt	HS90A_HUMAN	357	84607	7	7	4	4	0.25	Heat shock protein HSP 90-alpha OS=Homo sapiens OX=9606 GN=HSP90AA1 PE=1 SV=5
SwissProt	ENPL_HUMAN	231	92411	7	7	5	5	0.29	Endoplasmin OS=Homo sapiens OX=9606 GN=HSP90B1 PE=1 SV=1
SwissProt	TNNT2_HUMAN	458	35902	12	12	7	7	1.51	Troponin T, cardiac muscle OS=Homo sapiens OX=9606 GN=TNNT2 PE=1 SV=3
SwissProt	PROF1_HUMAN	440	15045	11	11	4	4	2.44	Profilin-1 OS=Homo sapiens OX=9606 GN=PFN1 PE=1 SV=2
SwissProt	MYH3_HUMAN	430	223766	13	13	10	10	0.24	Myosin-3 OS=Homo sapiens OX=9606 GN=MYH3 PE=1 SV=3
SwissProt	MYH8_HUMAN	389	222624	12	12	11	11	0.26	Myosin-8 OS=Homo sapiens OX=9606 GN=MYH8 PE=1 SV=3
SwissProt	MYH2_HUMAN	297	222906	11	11	9	9	0.21	Myosin-2 OS=Homo sapiens OX=9606 GN=MYH2 PE=1 SV=1
SwissProt	KCRB_HUMAN	428	42617	9	9	4	4	0.56	Creatine kinase B-type OS=Homo sapiens OX=9606 GN=CKB PE=1 SV=1
SwissProt	LMNA_HUMAN	386	74095	6	6	6	6	0.47	Prelamin-A/C OS=Homo sapiens OX=9606 GN=LMNA PE=1 SV=1
SwissProt	EF1A1_HUMAN	382	50109	8	8	6	6	0.76	Elongation factor 1-alpha 1 OS=Homo sapiens OX=9606 GN=EEF1A1 PE=1 SV=1
SwissProt	SRSF1_HUMAN	374	27728	12	12	4	4	0.97	Serine/arginine-rich splicing factor 1 OS=Homo sapiens OX=9606 GN=SRSF1 PE=1 SV=2
SwissProt	MLRS_HUMAN	356	19002	8	8	6	6	3.4	Myosin regulatory light chain 2, skeletal muscle isoform OS=Homo sapiens OX=9606 GN=MYLPF PE=2 SV=1
SwissProt	ALDOA_HUMAN	323	39395	8	8	5	5	0.82	Fructose-bisphosphate aldolase A OS=Homo sapiens OX=9606 GN=ALDOA PE=1 SV=2
SwissProt	CKAP4_HUMAN	313	65983	6	6	5	5	0.43	Cytoskeleton-associated protein 4 OS=Homo sapiens OX=9606 GN=CKAP4 PE=1 SV=2
SwissProt	PRDX1_HUMAN	290	22096	11	11	7	7	3.43	Peroxiredoxin-1 OS=Homo sapiens OX=9606 GN=PRDX1 PE=1 SV=1
SwissProt	K1C9_HUMAN	261	62027	4	4	4	4	0.36	Keratin, type I cytoskeletal 9 OS=Homo sapiens OX=9606 GN=KRT9 PE=1 SV=3
SwissProt	H4_HUMAN	248	11360	8	8	4	4	4.14	Histone H4 OS=Homo sapiens OX=9606 GN=HIST1H4A PE=1 SV=2
SwissProt	LDHA_HUMAN	246	36665	6	6	5	5	0.9	L-lactate dehydrogenase A chain OS=Homo sapiens OX=9606 GN=LDHA PE=1 SV=2
SwissProt	TPIS_HUMAN	244	30772	5	5	3	3	0.58	Triosephosphate isomerase OS=Homo sapiens OX=9606 GN=TPI1 PE=1 SV=3
SwissProt	HSPB2_HUMAN	236	20220	4	4	3	3	1.01	Heat shock protein beta-2 OS=Homo sapiens OX=9606 GN=HSPB2 PE=1 SV=2
SwissProt	SYNP2_HUMAN	226	117441	8	8	6	6	0.27	Synaptopodin-2 OS=Homo sapiens OX=9606 GN=SYNPO2 PE=1 SV=2
SwissProt	MYH9_HUMAN	222	226392	7	7	6	6	0.13	Myosin-9 OS=Homo sapiens OX=9606 GN=MYH9 PE=1 SV=4
SwissProt	ATPB_HUMAN	220	56525	7	7	7	7	0.8	ATP synthase subunit beta, mitochondrial OS=Homo sapiens OX=9606 GN=ATP5F1B PE=1 SV=3
SwissProt	ANXA2_HUMAN	219	38580	8	8	6	6	1.08	Annexin A2 OS=Homo sapiens OX=9606 GN=ANXA2 PE=1 SV=2
SwissProt	RS25_HUMAN	202	13734	8	8	4	4	2.87	40S ribosomal protein S25 OS=Homo sapiens OX=9606 GN=RPS25 PE=1 SV=1
SwissProt	CRIP2_HUMAN	201	22478	3	3	2	2	0.52	Cysteine-rich protein 2 OS=Homo sapiens OX=9606 GN=CRIP2 PE=1 SV=1
SwissProt	GLU2B_HUMAN	199	59388	4	4	3	3	0.27	Glucosidase 2 subunit beta OS=Homo sapiens OX=9606 GN=PRKCSH PE=1 SV=2
SwissProt	MYL6_HUMAN	194	16919	5	5	4	4	2.03	Myosin light polypeptide 6 OS=Homo sapiens OX=9606 GN=MYL6 PE=1 SV=2
SwissProt	MYL6B_HUMAN	138	22750	4	4	4	4	1.28	Myosin light chain 6B OS=Homo sapiens OX=9606 GN=MYL6B PE=1 SV=1
SwissProt	LASP1_HUMAN	193	29698	4	4	2	2	0.37	LIM and SH3 domain protein 1 OS=Homo sapiens OX=9606 GN=LASP1 PE=1 SV=2
SwissProt	ANXA6_HUMAN	191	75826	5	5	5	5	0.37	Annexin A6 OS=Homo sapiens OX=9606 GN=ANXA6 PE=1 SV=3
SwissProt	CHSP1_HUMAN	179	15882	2	2	1	1	0.34	Calcium-regulated heat-stable protein 1 OS=Homo sapiens OX=9606 GN=CARHSP1 PE=1 SV=2
SwissProt	PGK1_HUMAN	177	44586	4	4	3	3	0.37	Phosphoglycerate kinase 1 OS=Homo sapiens OX=9606 GN=PGK1 PE=1 SV=3
SwissProt	EMD_HUMAN	174	28976	4	4	3	3	0.63	Emerin OS=Homo sapiens OX=9606 GN=EMD PE=1 SV=1
SwissProt	ACTN4_HUMAN	174	104788	6	6	6	6	0.31	Alpha-actinin-4 OS=Homo sapiens OX=9606 GN=ACTN4 PE=1 SV=2
SwissProt	TERA_HUMAN	173	89266	4	4	4	4	0.24	Transitional endoplasmic reticulum ATPase OS=Homo sapiens OX=9606 GN=VCP PE=1 SV=4
SwissProt	PDLI3_HUMAN	167	39207	3	3	3	3	0.44	PDZ and LIM domain protein 3 OS=Homo sapiens OX=9606 GN=PDLIM3 PE=1 SV=1
SwissProt	KAD1_HUMAN	165	21621	2	2	2	2	0.54	Adenylate kinase isoenzyme 1 OS=Homo sapiens OX=9606 GN=AK1 PE=1 SV=3
SwissProt	CSRP1_HUMAN	161	20554	2	2	2	2	0.58	Cysteine and glycine-rich protein 1 OS=Homo sapiens OX=9606 GN=CSRP1 PE=1 SV=3
SwissProt	NACAM_HUMAN	159	205295	3	3	2	2	0.05	Nascent polypeptide-associated complex subunit alpha, muscle-specific form OS=Homo sapiens OX=9606 GN=NACA PE=1 SV=1
SwissProt	PLIN3_HUMAN	158	47046	2	2	2	2	0.22	Perilipin-3 OS=Homo sapiens OX=9606 GN=PLIN3 PE=1 SV=3
SwissProt	NPM_HUMAN	156	32555	2	2	2	2	0.34	Nucleophosmin OS=Homo sapiens OX=9606 GN=NPM1 PE=1 SV=2
SwissProt	COF1_HUMAN	150	18491	3	3	2	2	0.66	Cofilin-1 OS=Homo sapiens OX=9606 GN=CFL1 PE=1 SV=3
SwissProt	K1C10_HUMAN	144	58792	3	3	2	2	0.17	Keratin, type I cytoskeletal 10 OS=Homo sapiens OX=9606 GN=KRT10 PE=1 SV=6
SwissProt	HMGB1_HUMAN	138	24878	3	3	3	3	0.76	High mobility group protein B1 OS=Homo sapiens OX=9606 GN=HMGB1 PE=1 SV=3
SwissProt	1B15_HUMAN	138	40363	3	3	2	2	0.26	HLA class I histocompatibility antigen, B-15 alpha chain OS=Homo sapiens OX=9606 GN=HLA-B PE=1 SV=2
SwissProt	1A01_HUMAN	129	40820	2	2	2	2	0.26	HLA class I histocompatibility antigen, A-1 alpha chain OS=Homo sapiens OX=9606 GN=HLA-A PE=1 SV=1
SwissProt	CH60_HUMAN	135	61016	1	1	1	1	0.08	60 kDa heat shock protein, mitochondrial OS=Homo sapiens OX=9606 GN=HSPD1 PE=1 SV=2
SwissProt	CAV1_HUMAN	129	20458	2	2	2	2	0.58	Caveolin-1 OS=Homo sapiens OX=9606 GN=CAV1 PE=1 SV=4
SwissProt	RS15_HUMAN	129	17029	1	1	1	1	0.32	40S ribosomal protein S15 OS=Homo sapiens OX=9606 GN=RPS15 PE=1 SV=2
SwissProt	MYL1_HUMAN	128	21132	3	3	2	2	0.56	Myosin light chain 1/3, skeletal muscle isoform OS=Homo sapiens OX=9606 GN=MYL1 PE=2 SV=3
SwissProt	PGAM1_HUMAN	126	28786	3	3	3	3	0.63	Phosphoglycerate mutase 1 OS=Homo sapiens OX=9606 GN=PGAM1 PE=1 SV=2
SwissProt	HNRPM_HUMAN	123	77464	1	1	1	1	0.06	Heterogeneous nuclear ribonucleoprotein M OS=Homo sapiens OX=9606 GN=HNRNPM PE=1 SV=3
SwissProt	VAPA_HUMAN	120	27875	2	2	2	2	0.4	Vesicle-associated membrane protein-associated protein A OS=Homo sapiens OX=9606 GN=VAPA PE=1 SV=3
SwissProt	NDKA_HUMAN	116	17138	3	3	2	2	0.73	Nucleoside diphosphate kinase A OS=Homo sapiens OX=9606 GN=NME1 PE=1 SV=1
SwissProt	RL36_HUMAN	116	12246	3	3	2	2	1.14	60S ribosomal protein L36 OS=Homo sapiens OX=9606 GN=RPL36 PE=1 SV=3
SwissProt	RS30_HUMAN	115	6644	4	4	3	3	6.77	40S ribosomal protein S30 OS=Homo sapiens OX=9606 GN=FAU PE=1 SV=1
SwissProt	RTN4_HUMAN	115	129851	2	2	2	2	0.08	Reticulon-4 OS=Homo sapiens OX=9606 GN=RTN4 PE=1 SV=2
SwissProt	NNTM_HUMAN	115	113823	4	4	2	2	0.09	NAD(P) transhydrogenase, mitochondrial OS=Homo sapiens OX=9606 GN=NNT PE=1 SV=3
SwissProt	CLPX_HUMAN	115	69181	3	3	1	1	0.07	ATP-dependent Clp protease ATP-binding subunit clpX-like, mitochondrial OS=Homo sapiens OX=9606 GN=CLPX PE=1 SV=2
SwissProt	1433Z_HUMAN	115	27728	3	3	2	2	0.4	14-3-3 protein zeta/delta OS=Homo sapiens OX=9606 GN=YWHAZ PE=1 SV=1
SwissProt	H12_HUMAN	114	21352	2	2	1	1	0.25	Histone H1.2 OS=Homo sapiens OX=9606 GN=HIST1H1C PE=1 SV=2
SwissProt	RL24_HUMAN	110	17768	3	3	1	1	0.3	60S ribosomal protein L24 OS=Homo sapiens OX=9606 GN=RPL24 PE=1 SV=1
SwissProt	PPIA_HUMAN	109	18001	5	5	2	2	0.68	Peptidyl-prolyl cis-trans isomerase A OS=Homo sapiens OX=9606 GN=PPIA PE=1 SV=2
SwissProt	RS19_HUMAN	109	16051	2	2	1	1	0.34	40S ribosomal protein S19 OS=Homo sapiens OX=9606 GN=RPS19 PE=1 SV=2
SwissProt	S10AA_HUMAN	107	11196	1	1	1	1	0.51	Protein S100-A10 OS=Homo sapiens OX=9606 GN=S100A10 PE=1 SV=2
SwissProt	IF4A1_HUMAN	107	46125	2	2	2	2	0.23	Eukaryotic initiation factor 4A-I OS=Homo sapiens OX=9606 GN=EIF4A1 PE=1 SV=1
SwissProt	HNRPK_HUMAN	106	50944	2	2	2	2	0.2	Heterogeneous nuclear ribonucleoprotein K OS=Homo sapiens OX=9606 GN=HNRNPK PE=1 SV=1
SwissProt	TAGL2_HUMAN	105	22377	2	2	2	2	0.52	Transgelin-2 OS=Homo sapiens OX=9606 GN=TAGLN2 PE=1 SV=3
SwissProt	MYL9_HUMAN	103	19814	2	2	1	1	0.27	Myosin regulatory light polypeptide 9 OS=Homo sapiens OX=9606 GN=MYL9 PE=1 SV=4
SwissProt	ZYX_HUMAN	102	61238	2	2	2	2	0.17	Zyxin OS=Homo sapiens OX=9606 GN=ZYX PE=1 SV=1
SwissProt	RLA1_HUMAN	101	11507	2	2	1	1	0.49	60S acidic ribosomal protein P1 OS=Homo sapiens OX=9606 GN=RPLP1 PE=1 SV=1
SwissProt	HMGA1_HUMAN	99	11669	1	1	1	1	0.49	High mobility group protein HMG-I/HMG-Y OS=Homo sapiens OX=9606 GN=HMGA1 PE=1 SV=3
SwissProt	HMGB2_HUMAN	99	24019	2	2	2	2	0.48	High mobility group protein B2 OS=Homo sapiens OX=9606 GN=HMGB2 PE=1 SV=2
SwissProt	SERPH_HUMAN	99	46411	2	2	2	2	0.23	Serpin H1 OS=Homo sapiens OX=9606 GN=SERPINH1 PE=1 SV=2
SwissProt	SRSF3_HUMAN	98	19318	3	3	1	1	0.27	Serine/arginine-rich splicing factor 3 OS=Homo sapiens OX=9606 GN=SRSF3 PE=1 SV=1
SwissProt	FAM3C_HUMAN	97	24665	2	2	2	2	0.46	Protein FAM3C OS=Homo sapiens OX=9606 GN=FAM3C PE=1 SV=1
SwissProt	RL7A_HUMAN	97	29977	3	3	3	3	0.6	60S ribosomal protein L7a OS=Homo sapiens OX=9606 GN=RPL7A PE=1 SV=2
SwissProt	KCRM_HUMAN	96	43074	2	2	2	2	0.25	Creatine kinase M-type OS=Homo sapiens OX=9606 GN=CKM PE=1 SV=2
SwissProt	PDIA6_HUMAN	96	48091	3	3	2	2	0.22	Protein disulfide-isomerase A6 OS=Homo sapiens OX=9606 GN=PDIA6 PE=1 SV=1
SwissProt	PPIB_HUMAN	94	23728	3	3	2	2	0.49	Peptidyl-prolyl cis-trans isomerase B OS=Homo sapiens OX=9606 GN=PPIB PE=1 SV=2
SwissProt	ANXA5_HUMAN	94	35914	3	3	3	3	0.48	Annexin A5 OS=Homo sapiens OX=9606 GN=ANXA5 PE=1 SV=2
SwissProt	UBP2L_HUMAN	93	114465	4	4	3	3	0.13	Ubiquitin-associated protein 2-like OS=Homo sapiens OX=9606 GN=UBAP2L PE=1 SV=2
SwissProt	RS28_HUMAN	93	7836	1	1	1	1	0.79	40S ribosomal protein S28 OS=Homo sapiens OX=9606 GN=RPS28 PE=1 SV=1
SwissProt	DIRA2_HUMAN	93	22471	3	3	1	1	0.23	GTP-binding protein Di-Ras2 OS=Homo sapiens OX=9606 GN=DIRAS2 PE=1 SV=1
SwissProt	CAVN2_HUMAN	92	47145	2	2	2	2	0.22	Caveolae-associated protein 2 OS=Homo sapiens OX=9606 GN=CAVIN2 PE=1 SV=3
SwissProt	DAD1_HUMAN	91	12489	2	2	1	1	0.45	Dolichyl-diphosphooligosaccharide--protein glycosyltransferase subunit DAD1 OS=Homo sapiens OX=9606 GN=DAD1 PE=1 SV=3
SwissProt	TRI72_HUMAN	91	52697	2	2	2	2	0.2	Tripartite motif-containing protein 72 OS=Homo sapiens OX=9606 GN=TRIM72 PE=1 SV=2
SwissProt	H2B1B_HUMAN	91	13942	3	3	2	2	0.95	Histone H2B type 1-B OS=Homo sapiens OX=9606 GN=HIST1H2BB PE=1 SV=2
SwissProt	ATPA_HUMAN	87	59714	2	2	2	2	0.17	ATP synthase subunit alpha, mitochondrial OS=Homo sapiens OX=9606 GN=ATP5F1A PE=1 SV=1
SwissProt	BAP31_HUMAN	86	27974	2	2	1	1	0.4	B-cell receptor-associated protein 31 OS=Homo sapiens OX=9606 GN=BCAP31 PE=1 SV=3
SwissProt	RAB7A_HUMAN	86	23475	1	1	1	1	0.22	Ras-related protein Rab-7a OS=Homo sapiens OX=9606 GN=RAB7A PE=1 SV=1
SwissProt	S10A4_HUMAN	85	11721	2	2	1	1	0.48	Protein S100-A4 OS=Homo sapiens OX=9606 GN=S100A4 PE=1 SV=1
SwissProt	PININ_HUMAN	85	81579	1	1	1	1	0.06	Pinin OS=Homo sapiens OX=9606 GN=PNN PE=1 SV=5
SwissProt	TNNT3_HUMAN	84	31805	2	2	1	1	0.16	Troponin T, fast skeletal muscle OS=Homo sapiens OX=9606 GN=TNNT3 PE=1 SV=3
SwissProt	TIM13_HUMAN	83	10493	3	3	3	3	2.73	Mitochondrial import inner membrane translocase subunit Tim13 OS=Homo sapiens OX=9606 GN=TIMM13 PE=1 SV=1
SwissProt	BIN1_HUMAN	82	64659	1	1	1	1	0.08	Myc box-dependent-interacting protein 1 OS=Homo sapiens OX=9606 GN=BIN1 PE=1 SV=1
SwissProt	CD97_HUMAN	82	91809	1	1	1	1	0.05	CD97 antigen OS=Homo sapiens OX=9606 GN=CD97 PE=1 SV=4
SwissProt	RIM3A_HUMAN	82	180605	3	3	1	1	0.03	RIMS-binding protein 3A OS=Homo sapiens OX=9606 GN=RIMBP3 PE=1 SV=4
SwissProt	S10AB_HUMAN	80	11733	1	1	1	1	0.48	Protein S100-A11 OS=Homo sapiens OX=9606 GN=S100A11 PE=1 SV=2
SwissProt	TCPQ_HUMAN	78	59583	1	1	1	1	0.08	T-complex protein 1 subunit theta OS=Homo sapiens OX=9606 GN=CCT8 PE=1 SV=4
SwissProt	TLN1_HUMAN	77	269599	2	2	2	2	0.04	Talin-1 OS=Homo sapiens OX=9606 GN=TLN1 PE=1 SV=3
SwissProt	LAP2B_HUMAN	76	50639	3	3	3	3	0.32	Lamina-associated polypeptide 2, isoforms beta/gamma OS=Homo sapiens OX=9606 GN=TMPO PE=1 SV=2
SwissProt	MAP4_HUMAN	75	120930	1	1	1	1	0.04	Microtubule-associated protein 4 OS=Homo sapiens OX=9606 GN=MAP4 PE=1 SV=3
SwissProt	LRC59_HUMAN	73	34909	2	2	2	2	0.31	Leucine-rich repeat-containing protein 59 OS=Homo sapiens OX=9606 GN=LRRC59 PE=1 SV=1
SwissProt	DREB_HUMAN	73	71385	2	2	2	2	0.14	Drebrin OS=Homo sapiens OX=9606 GN=DBN1 PE=1 SV=4
SwissProt	CIRBP_HUMAN	73	18637	1	1	1	1	0.29	Cold-inducible RNA-binding protein OS=Homo sapiens OX=9606 GN=CIRBP PE=1 SV=1
SwissProt	G3PT_HUMAN	73	44473	2	2	1	1	0.11	Glyceraldehyde-3-phosphate dehydrogenase, testis-specific OS=Homo sapiens OX=9606 GN=GAPDHS PE=1 SV=2
SwissProt	EWS_HUMAN	73	68436	2	2	1	1	0.07	RNA-binding protein EWS OS=Homo sapiens OX=9606 GN=EWSR1 PE=1 SV=1
SwissProt	FUBP2_HUMAN	72	73070	2	2	2	2	0.14	Far upstream element-binding protein 2 OS=Homo sapiens OX=9606 GN=KHSRP PE=1 SV=4
SwissProt	SRP14_HUMAN	69	14561	1	1	1	1	0.38	Signal recognition particle 14 kDa protein OS=Homo sapiens OX=9606 GN=SRP14 PE=1 SV=2
SwissProt	RL22_HUMAN	69	14778	2	2	2	2	0.88	60S ribosomal protein L22 OS=Homo sapiens OX=9606 GN=RPL22 PE=1 SV=2
SwissProt	RLA2_HUMAN	68	11658	2	2	1	1	0.49	60S acidic ribosomal protein P2 OS=Homo sapiens OX=9606 GN=RPLP2 PE=1 SV=1
SwissProt	RL12_HUMAN	66	17808	2	2	2	2	0.69	60S ribosomal protein L12 OS=Homo sapiens OX=9606 GN=RPL12 PE=1 SV=1
SwissProt	IMB1_HUMAN	66	97108	2	2	2	2	0.1	Importin subunit beta-1 OS=Homo sapiens OX=9606 GN=KPNB1 PE=1 SV=2
SwissProt	RL29_HUMAN	64	17741	1	1	1	1	0.3	60S ribosomal protein L29 OS=Homo sapiens OX=9606 GN=RPL29 PE=1 SV=2
SwissProt	RL7_HUMAN	63	29207	1	1	1	1	0.18	60S ribosomal protein L7 OS=Homo sapiens OX=9606 GN=RPL7 PE=1 SV=1
SwissProt	THY1_HUMAN	63	17923	1	1	1	1	0.3	Thy-1 membrane glycoprotein OS=Homo sapiens OX=9606 GN=THY1 PE=1 SV=2
SwissProt	FUS_HUMAN	63	53394	1	1	1	1	0.09	RNA-binding protein FUS OS=Homo sapiens OX=9606 GN=FUS PE=1 SV=1
SwissProt	RS13_HUMAN	63	17212	1	1	1	1	0.31	40S ribosomal protein S13 OS=Homo sapiens OX=9606 GN=RPS13 PE=1 SV=2
SwissProt	MAP1A_HUMAN	62	305298	1	1	1	1	0.02	Microtubule-associated protein 1A OS=Homo sapiens OX=9606 GN=MAP1A PE=1 SV=6
SwissProt	UH1BL_HUMAN	61	164095	4	4	1	1	0.03	UHRF1-binding protein 1-like OS=Homo sapiens OX=9606 GN=UHRF1BP1L PE=1 SV=2
SwissProt	LEG1_HUMAN	60	14706	4	4	2	2	0.89	Galectin-1 OS=Homo sapiens OX=9606 GN=LGALS1 PE=1 SV=2
SwissProt	PSA_HUMAN	60	103211	1	1	1	1	0.05	Puromycin-sensitive aminopeptidase OS=Homo sapiens OX=9606 GN=NPEPPS PE=1 SV=2
SwissProt	BAG3_HUMAN	59	61557	3	3	2	2	0.17	BAG family molecular chaperone regulator 3 OS=Homo sapiens OX=9606 GN=BAG3 PE=1 SV=3
SwissProt	SYNEM_HUMAN	58	172663	2	2	1	1	0.03	Synemin OS=Homo sapiens OX=9606 GN=SYNM PE=1 SV=2
SwissProt	H15_HUMAN	57	22566	1	1	1	1	0.23	Histone H1.5 OS=Homo sapiens OX=9606 GN=HIST1H1B PE=1 SV=3
SwissProt	TXND2_HUMAN	57	60367	3	3	1	1	0.08	Thioredoxin domain-containing protein 2 OS=Homo sapiens OX=9606 GN=TXNDC2 PE=1 SV=4
SwissProt	NEXN_HUMAN	56	80609	3	3	3	3	0.19	Nexilin OS=Homo sapiens OX=9606 GN=NEXN PE=1 SV=1
SwissProt	ROCK2_HUMAN	55	160799	3	3	1	1	0.03	Rho-associated protein kinase 2 OS=Homo sapiens OX=9606 GN=ROCK2 PE=1 SV=4
SwissProt	VDAC2_HUMAN	54	31547	1	1	1	1	0.16	Voltage-dependent anion-selective channel protein 2 OS=Homo sapiens OX=9606 GN=VDAC2 PE=1 SV=2
SwissProt	S10AD_HUMAN	53	11464	2	2	1	1	0.5	Protein S100-A13 OS=Homo sapiens OX=9606 GN=S100A13 PE=1 SV=1
SwissProt	RAB1A_HUMAN	52	22663	1	1	1	1	0.23	Ras-related protein Rab-1A OS=Homo sapiens OX=9606 GN=RAB1A PE=1 SV=3
SwissProt	ALBU_HUMAN	52	69321	1	1	1	1	0.07	Serum albumin OS=Homo sapiens OX=9606 GN=ALB PE=1 SV=2
SwissProt	BAF_HUMAN	52	10052	1	1	1	1	0.58	Barrier-to-autointegration factor OS=Homo sapiens OX=9606 GN=BANF1 PE=1 SV=1
SwissProt	GBG12_HUMAN	52	8001	1	1	1	1	0.77	Guanine nucleotide-binding protein G(I)/G(S)/G(O) subunit gamma-12 OS=Homo sapiens OX=9606 GN=GNG12 PE=1 SV=3
SwissProt	PLEC_HUMAN	52	531466	1	1	1	1	0.01	Plectin OS=Homo sapiens OX=9606 GN=PLEC PE=1 SV=3
SwissProt	ARF1_HUMAN	51	20684	2	2	2	2	0.58	ADP-ribosylation factor 1 OS=Homo sapiens OX=9606 GN=ARF1 PE=1 SV=2
SwissProt	MIF_HUMAN	50	12468	1	1	1	1	0.45	Macrophage migration inhibitory factor OS=Homo sapiens OX=9606 GN=MIF PE=1 SV=4
SwissProt	SLIRP_HUMAN	50	12341	2	2	2	2	1.13	SRA stem-loop-interacting RNA-binding protein, mitochondrial OS=Homo sapiens OX=9606 GN=SLIRP PE=1 SV=1
SwissProt	RS16_HUMAN	50	16435	1	1	1	1	0.33	40S ribosomal protein S16 OS=Homo sapiens OX=9606 GN=RPS16 PE=1 SV=2
SwissProt	CALM1_HUMAN	49	16827	1	1	1	1	0.32	Calmodulin-1 OS=Homo sapiens OX=9606 GN=CALM1 PE=1 SV=1
SwissProt	SUCA_HUMAN	49	36227	1	1	1	1	0.14	Succinate--CoA ligase [ADP/GDP-forming] subunit alpha, mitochondrial OS=Homo sapiens OX=9606 GN=SUCLG1 PE=1 SV=4
SwissProt	TPM2_HUMAN	49	32831	4	4	3	3	0.54	Tropomyosin beta chain OS=Homo sapiens OX=9606 GN=TPM2 PE=1 SV=1
SwissProt	COX5B_HUMAN	48	13687	1	1	1	1	0.41	Cytochrome c oxidase subunit 5B, mitochondrial OS=Homo sapiens OX=9606 GN=COX5B PE=1 SV=2
SwissProt	RB11A_HUMAN	48	24378	1	1	1	1	0.21	Ras-related protein Rab-11A OS=Homo sapiens OX=9606 GN=RAB11A PE=1 SV=3
SwissProt	TRY6_HUMAN	48	26520	2	2	1	1	0.19	Putative trypsin-6 OS=Homo sapiens OX=9606 GN=PRSS3P2 PE=5 SV=2
SwissProt	PGRC1_HUMAN	48	21658	1	1	1	1	0.24	Membrane-associated progesterone receptor component 1 OS=Homo sapiens OX=9606 GN=PGRMC1 PE=1 SV=3
SwissProt	RAN_HUMAN	47	24408	1	1	1	1	0.21	GTP-binding nuclear protein Ran OS=Homo sapiens OX=9606 GN=RAN PE=1 SV=3
SwissProt	ANXA1_HUMAN	47	38690	1	1	1	1	0.13	Annexin A1 OS=Homo sapiens OX=9606 GN=ANXA1 PE=1 SV=2
SwissProt	SSRA_HUMAN	47	32215	1	1	1	1	0.16	Translocon-associated protein subunit alpha OS=Homo sapiens OX=9606 GN=SSR1 PE=1 SV=3
SwissProt	RS27A_HUMAN	47	17953	1	1	1	1	0.3	Ubiquitin-40S ribosomal protein S27a OS=Homo sapiens OX=9606 GN=RPS27A PE=1 SV=2
SwissProt	CX6A1_HUMAN	47	12147	2	2	1	1	0.47	Cytochrome c oxidase subunit 6A1, mitochondrial OS=Homo sapiens OX=9606 GN=COX6A1 PE=1 SV=4
SwissProt	RL15_HUMAN	46	24131	1	1	1	1	0.22	60S ribosomal protein L15 OS=Homo sapiens OX=9606 GN=RPL15 PE=1 SV=2
SwissProt	SPIR2_HUMAN	45	79620	2	2	1	1	0.06	Protein spire homolog 2 OS=Homo sapiens OX=9606 GN=SPIRE2 PE=1 SV=3
SwissProt	BAX_HUMAN	45	21171	1	1	1	1	0.25	Apoptosis regulator BAX OS=Homo sapiens OX=9606 GN=BAX PE=1 SV=1
SwissProt	PAIRB_HUMAN	45	44938	2	2	2	2	0.23	Plasminogen activator inhibitor 1 RNA-binding protein OS=Homo sapiens OX=9606 GN=SERBP1 PE=1 SV=2
SwissProt	THIK_HUMAN	45	44264	1	1	1	1	0.11	3-ketoacyl-CoA thiolase, peroxisomal OS=Homo sapiens OX=9606 GN=ACAA1 PE=1 SV=2
SwissProt	RL11_HUMAN	45	20240	1	1	1	1	0.26	60S ribosomal protein L11 OS=Homo sapiens OX=9606 GN=RPL11 PE=1 SV=2
SwissProt	KATL1_HUMAN	44	55357	3	3	1	1	0.09	Katanin p60 ATPase-containing subunit A-like 1 OS=Homo sapiens OX=9606 GN=KATNAL1 PE=1 SV=1
SwissProt	EEA1_HUMAN	43	162367	2	2	1	1	0.03	Early endosome antigen 1 OS=Homo sapiens OX=9606 GN=EEA1 PE=1 SV=2
SwissProt	SYPL1_HUMAN	43	28547	1	1	1	1	0.18	Synaptophysin-like protein 1 OS=Homo sapiens OX=9606 GN=SYPL1 PE=1 SV=1
SwissProt	KGP1_HUMAN	42	76316	2	2	1	1	0.06	cGMP-dependent protein kinase 1 OS=Homo sapiens OX=9606 GN=PRKG1 PE=1 SV=3
SwissProt	CLAP1_HUMAN	42	169346	2	2	1	1	0.03	CLIP-associating protein 1 OS=Homo sapiens OX=9606 GN=CLASP1 PE=1 SV=1
SwissProt	RAB28_HUMAN	42	24826	1	1	1	1	0.21	Ras-related protein Rab-28 OS=Homo sapiens OX=9606 GN=RAB28 PE=1 SV=2
SwissProt	HNRPD_HUMAN	42	38410	1	1	1	1	0.13	Heterogeneous nuclear ribonucleoprotein D0 OS=Homo sapiens OX=9606 GN=HNRNPD PE=1 SV=1
SwissProt	PDIA1_HUMAN	42	57081	2	2	2	2	0.18	Protein disulfide-isomerase OS=Homo sapiens OX=9606 GN=P4HB PE=1 SV=3
SwissProt	CP17A_HUMAN	42	57334	4	4	1	1	0.09	Steroid 17-alpha-hydroxylase/17,20 lyase OS=Homo sapiens OX=9606 GN=CYP17A1 PE=1 SV=1
SwissProt	KLC1_HUMAN	42	65269	2	2	2	2	0.16	Kinesin light chain 1 OS=Homo sapiens OX=9606 GN=KLC1 PE=1 SV=2
SwissProt	NB5R4_HUMAN	42	59436	4	4	1	1	0.08	Cytochrome b5 reductase 4 OS=Homo sapiens OX=9606 GN=CYB5R4 PE=1 SV=1
SwissProt	SYNM_HUMAN	41	54056	2	2	1	1	0.09	Probable asparagine--tRNA ligase, mitochondrial OS=Homo sapiens OX=9606 GN=NARS2 PE=1 SV=3
SwissProt	RL23A_HUMAN	41	17684	1	1	1	1	0.3	60S ribosomal protein L23a OS=Homo sapiens OX=9606 GN=RPL23A PE=1 SV=1
SwissProt	TSP1_HUMAN	41	129300	1	1	1	1	0.04	Thrombospondin-1 OS=Homo sapiens OX=9606 GN=THBS1 PE=1 SV=2
SwissProt	SRC8_HUMAN	41	61549	1	1	1	1	0.08	Src substrate cortactin OS=Homo sapiens OX=9606 GN=CTTN PE=1 SV=2
SwissProt	SODC_HUMAN	40	15926	1	1	1	1	0.34	Superoxide dismutase [Cu-Zn] OS=Homo sapiens OX=9606 GN=SOD1 PE=1 SV=2
SwissProt	BCORL_HUMAN	40	182412	4	4	2	2	0.05	BCL-6 corepressor-like protein 1 OS=Homo sapiens OX=9606 GN=BCORL1 PE=1 SV=1
SwissProt	CC191_HUMAN	40	110499	2	2	1	1	0.04	Coiled-coil domain-containing protein 191 OS=Homo sapiens OX=9606 GN=CCDC191 PE=2 SV=1
SwissProt	BIG2_HUMAN	40	201909	2	2	1	1	0.02	Brefeldin A-inhibited guanine nucleotide-exchange protein 2 OS=Homo sapiens OX=9606 GN=ARFGEF2 PE=1 SV=3
SwissProt	MYBPH_HUMAN	40	52017	1	1	1	1	0.1	Myosin-binding protein H OS=Homo sapiens OX=9606 GN=MYBPH PE=1 SV=4
SwissProt	DX39B_HUMAN	39	48960	2	2	1	1	0.1	Spliceosome RNA helicase DDX39B OS=Homo sapiens OX=9606 GN=DDX39B PE=1 SV=1
SwissProt	HPF1L_HUMAN	39	39696	3	3	1	1	0.13	Putative histone PARylation factor 1-like OS=Homo sapiens OX=9606 PE=5 SV=1
SwissProt	ALG3_HUMAN	38	50094	1	1	1	1	0.1	Dol-P-Man:Man(5)GlcNAc(2)-PP-Dol alpha-1,3-mannosyltransferase OS=Homo sapiens OX=9606 GN=ALG3 PE=1 SV=1
SwissProt	S10AG_HUMAN	37	11794	1	1	1	1	0.48	Protein S100-A16 OS=Homo sapiens OX=9606 GN=S100A16 PE=1 SV=1
SwissProt	RPH3L_HUMAN	37	34442	2	2	1	1	0.15	Rab effector Noc2 OS=Homo sapiens OX=9606 GN=RPH3AL PE=1 SV=1
SwissProt	RS15A_HUMAN	37	14830	1	1	1	1	0.37	40S ribosomal protein S15a OS=Homo sapiens OX=9606 GN=RPS15A PE=1 SV=2
SwissProt	SPCS1_HUMAN	37	11797	1	1	1	1	0.48	Signal peptidase complex subunit 1 OS=Homo sapiens OX=9606 GN=SPCS1 PE=1 SV=4
SwissProt	INT2_HUMAN	37	134237	4	4	1	1	0.04	Integrator complex subunit 2 OS=Homo sapiens OX=9606 GN=INTS2 PE=1 SV=2
SwissProt	RS17_HUMAN	37	15540	1	1	1	1	0.35	40S ribosomal protein S17 OS=Homo sapiens OX=9606 GN=RPS17 PE=1 SV=2
SwissProt	PTN13_HUMAN	36	276733	1	1	1	1	0.02	Tyrosine-protein phosphatase non-receptor type 13 OS=Homo sapiens OX=9606 GN=PTPN13 PE=1 SV=2
SwissProt	CFA45_HUMAN	36	65689	1	1	1	1	0.07	Cilia- and flagella-associated protein 45 OS=Homo sapiens OX=9606 GN=CFAP45 PE=1 SV=2
SwissProt	STIP1_HUMAN	36	62599	1	1	1	1	0.08	Stress-induced-phosphoprotein 1 OS=Homo sapiens OX=9606 GN=STIP1 PE=1 SV=1
SwissProt	EFTU_HUMAN	35	49510	1	1	1	1	0.1	Elongation factor Tu, mitochondrial OS=Homo sapiens OX=9606 GN=TUFM PE=1 SV=2
SwissProt	YK026_HUMAN	35	16793	2	2	1	1	0.32	Putative uncharacterized protein LOC100129027 OS=Homo sapiens OX=9606 PE=5 SV=1
SwissProt	ABHDD_HUMAN	35	38523	1	1	1	1	0.13	Protein ABHD13 OS=Homo sapiens OX=9606 GN=ABHD13 PE=2 SV=1
SwissProt	ZFY26_HUMAN	35	284395	2	2	1	1	0.02	Zinc finger FYVE domain-containing protein 26 OS=Homo sapiens OX=9606 GN=ZFYVE26 PE=1 SV=3
SwissProt	IKBZ_HUMAN	35	78012	2	2	1	1	0.06	NF-kappa-B inhibitor zeta OS=Homo sapiens OX=9606 GN=NFKBIZ PE=1 SV=1
SwissProt	KALRN_HUMAN	35	339960	2	2	1	1	0.01	Kalirin OS=Homo sapiens OX=9606 GN=KALRN PE=1 SV=2
SwissProt	CF089_HUMAN	34	39844	1	1	1	1	0.13	Bombesin receptor-activated protein C6orf89 OS=Homo sapiens OX=9606 GN=C6orf89 PE=1 SV=1
SwissProt	PGAP1_HUMAN	34	105315	5	5	1	1	0.05	GPI inositol-deacylase OS=Homo sapiens OX=9606 GN=PGAP1 PE=1 SV=1
SwissProt	NUAK1_HUMAN	34	74259	6	6	1	1	0.07	NUAK family SNF1-like kinase 1 OS=Homo sapiens OX=9606 GN=NUAK1 PE=1 SV=1
SwissProt	PPME1_HUMAN	34	42288	2	2	1	1	0.12	Protein phosphatase methylesterase 1 OS=Homo sapiens OX=9606 GN=PPME1 PE=1 SV=3
SwissProt	SSDH_HUMAN	34	57178	1	1	1	1	0.09	Succinate-semialdehyde dehydrogenase, mitochondrial OS=Homo sapiens OX=9606 GN=ALDH5A1 PE=1 SV=2
SwissProt	C1QBP_HUMAN	34	31343	1	1	1	1	0.16	Complement component 1 Q subcomponent-binding protein, mitochondrial OS=Homo sapiens OX=9606 GN=C1QBP PE=1 SV=1
SwissProt	CQ10A_HUMAN	33	27668	2	2	1	1	0.19	Coenzyme Q-binding protein COQ10 homolog A, mitochondrial OS=Homo sapiens OX=9606 GN=COQ10A PE=2 SV=2
SwissProt	RAB2A_HUMAN	33	23531	1	1	1	1	0.22	Ras-related protein Rab-2A OS=Homo sapiens OX=9606 GN=RAB2A PE=1 SV=1
SwissProt	PRS53_HUMAN	33	58373	2	2	1	1	0.08	Serine protease 53 OS=Homo sapiens OX=9606 GN=PRSS53 PE=2 SV=1
SwissProt	MICA1_HUMAN	33	117801	1	1	1	1	0.04	[F-actin]-monooxygenase MICAL1 OS=Homo sapiens OX=9606 GN=MICAL1 PE=1 SV=2
SwissProt	STAR9_HUMAN	33	516023	1	1	1	1	0.01	StAR-related lipid transfer protein 9 OS=Homo sapiens OX=9606 GN=STARD9 PE=1 SV=3
SwissProt	KDM2B_HUMAN	32	152517	1	1	1	1	0.03	Lysine-specific demethylase 2B OS=Homo sapiens OX=9606 GN=KDM2B PE=1 SV=1
SwissProt	OSBL3_HUMAN	32	101160	1	1	1	1	0.05	Oxysterol-binding protein-related protein 3 OS=Homo sapiens OX=9606 GN=OSBPL3 PE=1 SV=1
SwissProt	ZCHC2_HUMAN	32	125858	1	1	1	1	0.04	Zinc finger CCHC domain-containing protein 2 OS=Homo sapiens OX=9606 GN=ZCCHC2 PE=1 SV=6
SwissProt	PHB_HUMAN	32	29786	1	1	1	1	0.17	Prohibitin OS=Homo sapiens OX=9606 GN=PHB PE=1 SV=1
SwissProt	PRIC1_HUMAN	32	94240	2	2	1	1	0.05	Prickle-like protein 1 OS=Homo sapiens OX=9606 GN=PRICKLE1 PE=1 SV=2
SwissProt	MTCL1_HUMAN	32	209397	1	1	1	1	0.02	Microtubule cross-linking factor 1 OS=Homo sapiens OX=9606 GN=MTCL1 PE=1 SV=5
SwissProt	PRDX6_HUMAN	32	25019	1	1	1	1	0.21	Peroxiredoxin-6 OS=Homo sapiens OX=9606 GN=PRDX6 PE=1 SV=3
SwissProt	PHTF1_HUMAN	32	87197	3	3	1	1	0.06	Putative homeodomain transcription factor 1 OS=Homo sapiens OX=9606 GN=PHTF1 PE=2 SV=2
SwissProt	XPO7_HUMAN	32	123828	1	1	1	1	0.04	Exportin-7 OS=Homo sapiens OX=9606 GN=XPO7 PE=1 SV=3
SwissProt	LRRF1_HUMAN	32	89199	1	1	1	1	0.05	Leucine-rich repeat flightless-interacting protein 1 OS=Homo sapiens OX=9606 GN=LRRFIP1 PE=1 SV=2
SwissProt	CHMP3_HUMAN	31	25057	2	2	1	1	0.21	Charged multivesicular body protein 3 OS=Homo sapiens OX=9606 GN=CHMP3 PE=1 SV=3
SwissProt	UBR4_HUMAN	31	573476	1	1	1	1	0.01	E3 ubiquitin-protein ligase UBR4 OS=Homo sapiens OX=9606 GN=UBR4 PE=1 SV=1
SwissProt	CE067_HUMAN	31	14114	1	1	1	1	0.39	Uncharacterized protein C5orf67 OS=Homo sapiens OX=9606 GN=C5orf67 PE=4 SV=1
SwissProt	NPFF2_HUMAN	31	60231	1	1	1	1	0.08	Neuropeptide FF receptor 2 OS=Homo sapiens OX=9606 GN=NPFFR2 PE=1 SV=2
SwissProt	DAPLE_HUMAN	31	228091	2	2	2	2	0.04	Protein Daple OS=Homo sapiens OX=9606 GN=CCDC88C PE=1 SV=3
SwissProt	C2D2B_HUMAN	31	122877	1	1	1	1	0.04	Protein CC2D2B OS=Homo sapiens OX=9606 GN=CC2D2B PE=2 SV=3
SwissProt	SYNE2_HUMAN	31	795944	2	2	1	1	0.01	Nesprin-2 OS=Homo sapiens OX=9606 GN=SYNE2 PE=1 SV=3
SwissProt	APOB_HUMAN	31	515283	2	2	2	2	0.02	Apolipoprotein B-100 OS=Homo sapiens OX=9606 GN=APOB PE=1 SV=2
SwissProt	MYO15_HUMAN	30	395044	1	1	1	1	0.01	Unconventional myosin-XV OS=Homo sapiens OX=9606 GN=MYO15A PE=1 SV=2
SwissProt	IF5A1_HUMAN	30	16821	2	2	1	1	0.32	Eukaryotic translation initiation factor 5A-1 OS=Homo sapiens OX=9606 GN=EIF5A PE=1 SV=2
SwissProt	RU1C_HUMAN	30	17381	1	1	1	1	0.31	U1 small nuclear ribonucleoprotein C OS=Homo sapiens OX=9606 GN=SNRPC PE=1 SV=1
SwissProt	IQGA1_HUMAN	30	189134	1	1	1	1	0.03	Ras GTPase-activating-like protein IQGAP1 OS=Homo sapiens OX=9606 GN=IQGAP1 PE=1 SV=1
SwissProt	NAGS_HUMAN	30	58120	1	1	1	1	0.08	N-acetylglutamate synthase, mitochondrial OS=Homo sapiens OX=9606 GN=NAGS PE=1 SV=1
SwissProt	TT21A_HUMAN	30	150847	1	1	1	1	0.03	Tetratricopeptide repeat protein 21A OS=Homo sapiens OX=9606 GN=TTC21A PE=2 SV=3
SwissProt	CMYA5_HUMAN	30	448935	1	1	1	1	0.01	Cardiomyopathy-associated protein 5 OS=Homo sapiens OX=9606 GN=CMYA5 PE=1 SV=3
SwissProt	RL8_HUMAN	29	28007	1	1	1	1	0.18	60S ribosomal protein L8 OS=Homo sapiens OX=9606 GN=RPL8 PE=1 SV=2
SwissProt	MUC19_HUMAN	29	804768	3	3	1	1	0.01	Mucin-19 OS=Homo sapiens OX=9606 GN=MUC19 PE=1 SV=3
SwissProt	RBM41_HUMAN	29	47070	1	1	1	1	0.11	RNA-binding protein 41 OS=Homo sapiens OX=9606 GN=RBM41 PE=1 SV=2
SwissProt	UBR5_HUMAN	29	309158	1	1	1	1	0.02	E3 ubiquitin-protein ligase UBR5 OS=Homo sapiens OX=9606 GN=UBR5 PE=1 SV=2
SwissProt	CYTB_HUMAN	29	11133	1	1	1	1	0.52	Cystatin-B OS=Homo sapiens OX=9606 GN=CSTB PE=1 SV=2
SwissProt	DEK_HUMAN	29	42648	1	1	1	1	0.12	Protein DEK OS=Homo sapiens OX=9606 GN=DEK PE=1 SV=1
SwissProt	IFT80_HUMAN	29	87979	1	1	1	1	0.06	Intraflagellar transport protein 80 homolog OS=Homo sapiens OX=9606 GN=IFT80 PE=1 SV=3
SwissProt	RAD50_HUMAN	29	153797	1	1	1	1	0.03	DNA repair protein RAD50 OS=Homo sapiens OX=9606 GN=RAD50 PE=1 SV=1
SwissProt	CYFP1_HUMAN	29	145089	1	1	1	1	0.03	Cytoplasmic FMR1-interacting protein 1 OS=Homo sapiens OX=9606 GN=CYFIP1 PE=1 SV=1
SwissProt	RL4_HUMAN	29	47667	1	1	1	1	0.1	60S ribosomal protein L4 OS=Homo sapiens OX=9606 GN=RPL4 PE=1 SV=5
SwissProt	FXL18_HUMAN	29	88284	1	1	1	1	0.06	F-box/LRR-repeat protein 18 OS=Homo sapiens OX=9606 GN=FBXL18 PE=1 SV=2
SwissProt	NRTN_HUMAN	29	22391	1	1	1	1	0.23	Neurturin OS=Homo sapiens OX=9606 GN=NRTN PE=1 SV=1
SwissProt	LIMK2_HUMAN	29	72185	1	1	1	1	0.07	LIM domain kinase 2 OS=Homo sapiens OX=9606 GN=LIMK2 PE=1 SV=1
SwissProt	PHAR1_HUMAN	28	66267	2	2	1	1	0.07	Phosphatase and actin regulator 1 OS=Homo sapiens OX=9606 GN=PHACTR1 PE=1 SV=3
SwissProt	EFCB5_HUMAN	28	173295	1	1	1	1	0.03	EF-hand calcium-binding domain-containing protein 5 OS=Homo sapiens OX=9606 GN=EFCAB5 PE=1 SV=3
SwissProt	WDR72_HUMAN	28	123345	1	1	1	1	0.04	WD repeat-containing protein 72 OS=Homo sapiens OX=9606 GN=WDR72 PE=2 SV=2
SwissProt	C144A_HUMAN	28	165022	1	1	1	1	0.03	Coiled-coil domain-containing protein 144A OS=Homo sapiens OX=9606 GN=CCDC144A PE=2 SV=1
SwissProt	NR1I3_HUMAN	28	39917	1	1	1	1	0.13	Nuclear receptor subfamily 1 group I member 3 OS=Homo sapiens OX=9606 GN=NR1I3 PE=1 SV=2
SwissProt	EVPL_HUMAN	28	231463	1	1	1	1	0.02	Envoplakin OS=Homo sapiens OX=9606 GN=EVPL PE=1 SV=3
SwissProt	RL13_HUMAN	28	24247	2	2	1	1	0.21	60S ribosomal protein L13 OS=Homo sapiens OX=9606 GN=RPL13 PE=1 SV=4
SwissProt	DUS18_HUMAN	28	21053	1	1	1	1	0.25	Dual specificity protein phosphatase 18 OS=Homo sapiens OX=9606 GN=DUSP18 PE=1 SV=1
SwissProt	MET18_HUMAN	28	42122	1	1	1	1	0.12	Histidine protein methyltransferase 1 homolog OS=Homo sapiens OX=9606 GN=METTL18 PE=1 SV=1
SwissProt	MLH3_HUMAN	28	163607	3	3	2	2	0.06	DNA mismatch repair protein Mlh3 OS=Homo sapiens OX=9606 GN=MLH3 PE=1 SV=3
SwissProt	ADA1D_HUMAN	28	60424	1	1	1	1	0.08	Alpha-1D adrenergic receptor OS=Homo sapiens OX=9606 GN=ADRA1D PE=1 SV=2
SwissProt	CRYAB_HUMAN	28	20146	1	1	1	1	0.26	Alpha-crystallin B chain OS=Homo sapiens OX=9606 GN=CRYAB PE=1 SV=2
SwissProt	SKIL_HUMAN	28	76927	1	1	1	1	0.06	Ski-like protein OS=Homo sapiens OX=9606 GN=SKIL PE=1 SV=2
SwissProt	TEFF1_HUMAN	28	40907	1	1	1	1	0.12	Tomoregulin-1 OS=Homo sapiens OX=9606 GN=TMEFF1 PE=1 SV=1
SwissProt	MTL26_HUMAN	28	22564	1	1	1	1	0.23	Methyltransferase-like 26 OS=Homo sapiens OX=9606 GN=METTL26 PE=1 SV=2
SwissProt	TPR_HUMAN	28	267131	1	1	1	1	0.02	Nucleoprotein TPR OS=Homo sapiens OX=9606 GN=TPR PE=1 SV=3
SwissProt	ANKH1_HUMAN	28	269291	1	1	1	1	0.02	Ankyrin repeat and KH domain-containing protein 1 OS=Homo sapiens OX=9606 GN=ANKHD1 PE=1 SV=1
SwissProt	ARMC2_HUMAN	27	96805	2	2	1	1	0.05	Armadillo repeat-containing protein 2 OS=Homo sapiens OX=9606 GN=ARMC2 PE=2 SV=4
SwissProt	PRAF2_HUMAN	27	19246	1	1	1	1	0.28	PRA1 family protein 2 OS=Homo sapiens OX=9606 GN=PRAF2 PE=1 SV=1
SwissProt	PRDX5_HUMAN	27	22073	1	1	1	1	0.24	Peroxiredoxin-5, mitochondrial OS=Homo sapiens OX=9606 GN=PRDX5 PE=1 SV=4
SwissProt	AP1B1_HUMAN	27	104570	1	1	1	1	0.05	AP-1 complex subunit beta-1 OS=Homo sapiens OX=9606 GN=AP1B1 PE=1 SV=2
SwissProt	SF3B1_HUMAN	27	145738	1	1	1	1	0.03	Splicing factor 3B subunit 1 OS=Homo sapiens OX=9606 GN=SF3B1 PE=1 SV=3
SwissProt	SRBD1_HUMAN	27	111705	1	1	1	1	0.04	S1 RNA-binding domain-containing protein 1 OS=Homo sapiens OX=9606 GN=SRBD1 PE=1 SV=2
SwissProt	ZN397_HUMAN	27	61100	1	1	1	1	0.08	Zinc finger protein 397 OS=Homo sapiens OX=9606 GN=ZNF397 PE=1 SV=2
SwissProt	KIFC2_HUMAN	27	90092	1	1	1	1	0.05	Kinesin-like protein KIFC2 OS=Homo sapiens OX=9606 GN=KIFC2 PE=2 SV=1
SwissProt	TBC15_HUMAN	27	79440	1	1	1	1	0.06	TBC1 domain family member 15 OS=Homo sapiens OX=9606 GN=TBC1D15 PE=1 SV=2
SwissProt	IRAK1_HUMAN	27	76489	1	1	1	1	0.06	Interleukin-1 receptor-associated kinase 1 OS=Homo sapiens OX=9606 GN=IRAK1 PE=1 SV=2
SwissProt	CNTRL_HUMAN	27	268720	1	1	1	1	0.02	Centriolin OS=Homo sapiens OX=9606 GN=CNTRL PE=1 SV=2
SwissProt	CAN1_HUMAN	27	81838	1	1	1	1	0.06	Calpain-1 catalytic subunit OS=Homo sapiens OX=9606 GN=CAPN1 PE=1 SV=1
SwissProt	CUL5_HUMAN	27	90897	1	1	1	1	0.05	Cullin-5 OS=Homo sapiens OX=9606 GN=CUL5 PE=1 SV=4
SwissProt	NF1_HUMAN	26	319168	2	2	1	1	0.02	Neurofibromin OS=Homo sapiens OX=9606 GN=NF1 PE=1 SV=2
SwissProt	PGM5_HUMAN	26	62186	1	1	1	1	0.08	Phosphoglucomutase-like protein 5 OS=Homo sapiens OX=9606 GN=PGM5 PE=1 SV=2
SwissProt	EMIL2_HUMAN	26	115615	1	1	1	1	0.04	EMILIN-2 OS=Homo sapiens OX=9606 GN=EMILIN2 PE=1 SV=3
SwissProt	CLK3_HUMAN	26	73469	2	2	1	1	0.07	Dual specificity protein kinase CLK3 OS=Homo sapiens OX=9606 GN=CLK3 PE=1 SV=3
SwissProt	ELOA1_HUMAN	26	89853	1	1	1	1	0.05	Elongin-A OS=Homo sapiens OX=9606 GN=ELOA PE=1 SV=2
SwissProt	CNTN2_HUMAN	26	113322	1	1	1	1	0.04	Contactin-2 OS=Homo sapiens OX=9606 GN=CNTN2 PE=1 SV=1
SwissProt	GPR19_HUMAN	26	47656	1	1	1	1	0.1	Probable G-protein coupled receptor 19 OS=Homo sapiens OX=9606 GN=GPR19 PE=2 SV=2
SwissProt	LAS2_HUMAN	26	41785	1	1	1	1	0.12	Lung adenoma susceptibility protein 2 OS=Homo sapiens OX=9606 GN=LAS2 PE=1 SV=1
SwissProt	CLIP1_HUMAN	26	162147	1	1	1	1	0.03	CAP-Gly domain-containing linker protein 1 OS=Homo sapiens OX=9606 GN=CLIP1 PE=1 SV=2
SwissProt	TRI73_HUMAN	26	28498	1	1	1	1	0.18	Tripartite motif-containing protein 73 OS=Homo sapiens OX=9606 GN=TRIM73 PE=2 SV=1
SwissProt	VWA8_HUMAN	26	214689	1	1	1	1	0.02	von Willebrand factor A domain-containing protein 8 OS=Homo sapiens OX=9606 GN=VWA8 PE=1 SV=2
SwissProt	MYD88_HUMAN	26	33212	1	1	1	1	0.15	Myeloid differentiation primary response protein MyD88 OS=Homo sapiens OX=9606 GN=MYD88 PE=1 SV=1
SwissProt	PPR29_HUMAN	26	89630	1	1	1	1	0.05	Protein phosphatase 1 regulatory subunit 29 OS=Homo sapiens OX=9606 GN=ELFN2 PE=1 SV=1
SwissProt	MAST2_HUMAN	26	196315	1	1	1	1	0.02	Microtubule-associated serine/threonine-protein kinase 2 OS=Homo sapiens OX=9606 GN=MAST2 PE=1 SV=2
SwissProt	KIF1B_HUMAN	26	204349	1	1	1	1	0.02	Kinesin-like protein KIF1B OS=Homo sapiens OX=9606 GN=KIF1B PE=1 SV=5
SwissProt	FGF3_HUMAN	26	26870	3	3	1	1	0.19	Fibroblast growth factor 3 OS=Homo sapiens OX=9606 GN=FGF3 PE=1 SV=1
SwissProt	BRD1_HUMAN	26	119444	2	2	2	2	0.08	Bromodomain-containing protein 1 OS=Homo sapiens OX=9606 GN=BRD1 PE=1 SV=1
SwissProt	UACA_HUMAN	25	162404	1	1	1	1	0.03	Uveal autoantigen with coiled-coil domains and ankyrin repeats OS=Homo sapiens OX=9606 GN=UACA PE=1 SV=2
SwissProt	NOC3L_HUMAN	25	92490	1	1	1	1	0.05	Nucleolar complex protein 3 homolog OS=Homo sapiens OX=9606 GN=NOC3L PE=1 SV=1
SwissProt	EGFR_HUMAN	25	134190	1	1	1	1	0.04	Epidermal growth factor receptor OS=Homo sapiens OX=9606 GN=EGFR PE=1 SV=2
SwissProt	CSRN1_HUMAN	25	63468	2	2	1	1	0.08	Cysteine/serine-rich nuclear protein 1 OS=Homo sapiens OX=9606 GN=CSRNP1 PE=1 SV=2
SwissProt	CLIC1_HUMAN	25	26906	1	1	1	1	0.19	Chloride intracellular channel protein 1 OS=Homo sapiens OX=9606 GN=CLIC1 PE=1 SV=4
SwissProt	P5CR2_HUMAN	25	33616	1	1	1	1	0.15	Pyrroline-5-carboxylate reductase 2 OS=Homo sapiens OX=9606 GN=PYCR2 PE=1 SV=1
SwissProt	LRSM1_HUMAN	25	83541	2	2	1	1	0.06	E3 ubiquitin-protein ligase LRSAM1 OS=Homo sapiens OX=9606 GN=LRSAM1 PE=1 SV=1
SwissProt	ITPR3_HUMAN	25	303912	1	1	1	1	0.02	Inositol 1,4,5-trisphosphate receptor type 3 OS=Homo sapiens OX=9606 GN=ITPR3 PE=1 SV=2
SwissProt	IKIP_HUMAN	25	39285	1	1	1	1	0.13	Inhibitor of nuclear factor kappa-B kinase-interacting protein OS=Homo sapiens OX=9606 GN=IKBIP PE=1 SV=1
SwissProt	TIFAB_HUMAN	25	17876	1	1	1	1	0.3	TRAF-interacting protein with FHA domain-containing protein B OS=Homo sapiens OX=9606 GN=TIFAB PE=1 SV=2
SwissProt	DRD3_HUMAN	25	44196	1	1	1	1	0.11	D(3) dopamine receptor OS=Homo sapiens OX=9606 GN=DRD3 PE=1 SV=2
SwissProt	PO5F2_HUMAN	25	36028	1	1	1	1	0.14	POU domain, class 5, transcription factor 2 OS=Homo sapiens OX=9606 GN=POU5F2 PE=2 SV=1
SwissProt	HIF3A_HUMAN	25	72388	1	1	1	1	0.07	Hypoxia-inducible factor 3-alpha OS=Homo sapiens OX=9606 GN=HIF3A PE=1 SV=2
SwissProt	CAC1C_HUMAN	25	248817	1	1	1	1	0.02	Voltage-dependent L-type calcium channel subunit alpha-1C OS=Homo sapiens OX=9606 GN=CACNA1C PE=1 SV=4
SwissProt	OMD_HUMAN	25	49460	1	1	1	1	0.1	Osteomodulin OS=Homo sapiens OX=9606 GN=OMD PE=1 SV=1
SwissProt	FBW1B_HUMAN	25	62051	1	1	1	1	0.08	F-box/WD repeat-containing protein 11 OS=Homo sapiens OX=9606 GN=FBXW11 PE=1 SV=1
SwissProt	VPK04_HUMAN	24	17110	2	2	1	1	0.31	Endogenous retrovirus group K member 104 Pro protein OS=Homo sapiens OX=9606 GN=HERV-K104 PE=3 SV=1
SwissProt	SMBT1_HUMAN	24	98079	1	1	1	1	0.05	Scm-like with four MBT domains protein 1 OS=Homo sapiens OX=9606 GN=SFMBT1 PE=1 SV=2
SwissProt	NELFA_HUMAN	24	57241	1	1	1	1	0.09	Negative elongation factor A OS=Homo sapiens OX=9606 GN=NELFA PE=1 SV=3
SwissProt	FSIP2_HUMAN	24	780119	1	1	1	1	0.01	Fibrous sheath-interacting protein 2 OS=Homo sapiens OX=9606 GN=FSIP2 PE=2 SV=4
SwissProt	IHO1_HUMAN	24	66301	1	1	1	1	0.07	Interactor of HORMAD1 protein 1 OS=Homo sapiens OX=9606 GN=CCDC36 PE=1 SV=2
SwissProt	NTF2_HUMAN	24	14469	1	1	1	1	0.38	Nuclear transport factor 2 OS=Homo sapiens OX=9606 GN=NUTF2 PE=1 SV=1
SwissProt	PIAS2_HUMAN	24	68197	1	1	1	1	0.07	E3 SUMO-protein ligase PIAS2 OS=Homo sapiens OX=9606 GN=PIAS2 PE=1 SV=3
SwissProt	SIA4C_HUMAN	24	38021	1	1	1	1	0.13	CMP-N-acetylneuraminate-beta-galactosamide-alpha-2,3-sialyltransferase 4 OS=Homo sapiens OX=9606 GN=ST3GAL4 PE=2 SV=1
SwissProt	FUBP3_HUMAN	24	61602	1	1	1	1	0.08	Far upstream element-binding protein 3 OS=Homo sapiens OX=9606 GN=FUBP3 PE=1 SV=2
SwissProt	NPAS1_HUMAN	24	62663	1	1	1	1	0.08	Neuronal PAS domain-containing protein 1 OS=Homo sapiens OX=9606 GN=NPAS1 PE=2 SV=2
SwissProt	MTFR2_HUMAN	24	43357	2	2	1	1	0.12	Mitochondrial fission regulator 2 OS=Homo sapiens OX=9606 GN=MTFR2 PE=1 SV=2
SwissProt	F120C_HUMAN	24	120511	1	1	1	1	0.04	Constitutive coactivator of PPAR-gamma-like protein 2 OS=Homo sapiens OX=9606 GN=FAM120C PE=1 SV=3
SwissProt	TPM1_HUMAN	24	32689	1	1	1	1	0.16	Tropomyosin alpha-1 chain OS=Homo sapiens OX=9606 GN=TPM1 PE=1 SV=2
SwissProt	CCNG1_HUMAN	24	34052	2	2	1	1	0.15	Cyclin-G1 OS=Homo sapiens OX=9606 GN=CCNG1 PE=1 SV=2
SwissProt	MOAP1_HUMAN	24	39488	1	1	1	1	0.13	Modulator of apoptosis 1 OS=Homo sapiens OX=9606 GN=MOAP1 PE=1 SV=1
SwissProt	KDM5A_HUMAN	24	191972	1	1	1	1	0.03	Lysine-specific demethylase 5A OS=Homo sapiens OX=9606 GN=KDM5A PE=1 SV=3
SwissProt	NMDE1_HUMAN	23	165177	1	1	1	1	0.03	Glutamate receptor ionotropic, NMDA 2A OS=Homo sapiens OX=9606 GN=GRIN2A PE=1 SV=1
SwissProt	CO4A6_HUMAN	23	163704	1	1	1	1	0.03	Collagen alpha-6(IV) chain OS=Homo sapiens OX=9606 GN=COL4A6 PE=1 SV=3
SwissProt	CNTRB_HUMAN	23	101191	1	1	1	1	0.05	Centrobin OS=Homo sapiens OX=9606 GN=CNTROB PE=1 SV=1
SwissProt	PSME3_HUMAN	23	29488	1	1	1	1	0.17	Proteasome activator complex subunit 3 OS=Homo sapiens OX=9606 GN=PSME3 PE=1 SV=1
SwissProt	M3K1_HUMAN	23	164366	1	1	1	1	0.03	Mitogen-activated protein kinase kinase kinase 1 OS=Homo sapiens OX=9606 GN=MAP3K1 PE=1 SV=4
SwissProt	ECT2L_HUMAN	23	104813	1	1	1	1	0.05	Epithelial cell-transforming sequence 2 oncogene-like OS=Homo sapiens OX=9606 GN=ECT2L PE=2 SV=2
SwissProt	KCTD7_HUMAN	23	33110	1	1	1	1	0.15	BTB/POZ domain-containing protein KCTD7 OS=Homo sapiens OX=9606 GN=KCTD7 PE=1 SV=1
SwissProt	TDRD9_HUMAN	23	155584	1	1	1	1	0.03	ATP-dependent RNA helicase TDRD9 OS=Homo sapiens OX=9606 GN=TDRD9 PE=2 SV=3
SwissProt	TERF2_HUMAN	23	59557	1	1	1	1	0.08	Telomeric repeat-binding factor 2 OS=Homo sapiens OX=9606 GN=TERF2 PE=1 SV=3
SwissProt	KC1G1_HUMAN	23	48481	2	2	1	1	0.1	Casein kinase I isoform gamma-1 OS=Homo sapiens OX=9606 GN=CSNK1G1 PE=1 SV=1
SwissProt	PDCD7_HUMAN	23	54666	3	3	1	1	0.09	Programmed cell death protein 7 OS=Homo sapiens OX=9606 GN=PDCD7 PE=1 SV=1
SwissProt	ZGPAT_HUMAN	23	57324	1	1	1	1	0.09	Zinc finger CCCH-type with G patch domain-containing protein OS=Homo sapiens OX=9606 GN=ZGPAT PE=1 SV=3
SwissProt	RREB1_HUMAN	23	181306	1	1	1	1	0.03	Ras-responsive element-binding protein 1 OS=Homo sapiens OX=9606 GN=RREB1 PE=1 SV=3
SwissProt	TECT3_HUMAN	23	66114	1	1	1	1	0.07	Tectonic-3 OS=Homo sapiens OX=9606 GN=TCTN3 PE=1 SV=2
SwissProt	AL3B1_HUMAN	22	51807	1	1	1	1	0.1	Aldehyde dehydrogenase family 3 member B1 OS=Homo sapiens OX=9606 GN=ALDH3B1 PE=1 SV=1
SwissProt	LETM1_HUMAN	22	83302	1	1	1	1	0.06	Mitochondrial proton/calcium exchanger protein OS=Homo sapiens OX=9606 GN=LETM1 PE=1 SV=1
SwissProt	TAOK3_HUMAN	22	105340	2	2	1	1	0.05	Serine/threonine-protein kinase TAO3 OS=Homo sapiens OX=9606 GN=TAOK3 PE=1 SV=2
SwissProt	DDX43_HUMAN	22	72798	1	1	1	1	0.07	Probable ATP-dependent RNA helicase DDX43 OS=Homo sapiens OX=9606 GN=DDX43 PE=2 SV=2
SwissProt	TNNT1_HUMAN	22	32928	1	1	1	1	0.15	Troponin T, slow skeletal muscle OS=Homo sapiens OX=9606 GN=TNNT1 PE=1 SV=4
SwissProt	TINF2_HUMAN	22	49992	1	1	1	1	0.1	TERF1-interacting nuclear factor 2 OS=Homo sapiens OX=9606 GN=TINF2 PE=1 SV=1
SwissProt	BTF3_HUMAN	22	22154	1	1	1	1	0.24	Transcription factor BTF3 OS=Homo sapiens OX=9606 GN=BTF3 PE=1 SV=1
SwissProt	SLN11_HUMAN	22	102770	1	1	1	1	0.05	Schlafen family member 11 OS=Homo sapiens OX=9606 GN=SLFN11 PE=1 SV=2
SwissProt	REEP2_HUMAN	22	28243	1	1	1	1	0.18	Receptor expression-enhancing protein 2 OS=Homo sapiens OX=9606 GN=REEP2 PE=1 SV=2
SwissProt	ANO5_HUMAN	22	107118	1	1	1	1	0.05	Anoctamin-5 OS=Homo sapiens OX=9606 GN=ANO5 PE=1 SV=1
SwissProt	ATS20_HUMAN	22	214580	1	1	1	1	0.02	A disintegrin and metalloproteinase with thrombospondin motifs 20 OS=Homo sapiens OX=9606 GN=ADAMTS20 PE=2 SV=2
SwissProt	FMT_HUMAN	22	43804	1	1	1	1	0.11	Methionyl-tRNA formyltransferase, mitochondrial OS=Homo sapiens OX=9606 GN=MTFMT PE=1 SV=2
SwissProt	SRRM2_HUMAN	22	299438	1	1	1	1	0.02	Serine/arginine repetitive matrix protein 2 OS=Homo sapiens OX=9606 GN=SRRM2 PE=1 SV=2
SwissProt	HECW1_HUMAN	21	179442	1	1	1	1	0.03	E3 ubiquitin-protein ligase HECW1 OS=Homo sapiens OX=9606 GN=HECW1 PE=1 SV=3
SwissProt	GPR98_HUMAN	21	692637	1	1	1	1	0.01	G-protein coupled receptor 98 OS=Homo sapiens OX=9606 GN=GPR98 PE=1 SV=2
SwissProt	ANT3_HUMAN	21	52569	1	1	1	1	0.09	Antithrombin-III OS=Homo sapiens OX=9606 GN=SERPINC1 PE=1 SV=1
SwissProt	ZDBF2_HUMAN	21	265453	1	1	1	1	0.02	DBF4-type zinc finger-containing protein 2 OS=Homo sapiens OX=9606 GN=ZDBF2 PE=1 SV=3
SwissProt	FAT3_HUMAN	21	505209	1	1	1	1	0.01	Protocadherin Fat 3 OS=Homo sapiens OX=9606 GN=FAT3 PE=2 SV=2
SwissProt	UBA1_HUMAN	21	117774	1	1	1	1	0.04	Ubiquitin-like modifier-activating enzyme 1 OS=Homo sapiens OX=9606 GN=UBA1 PE=1 SV=3
SwissProt	PERL_HUMAN	21	80237	1	1	1	1	0.06	Lactoperoxidase OS=Homo sapiens OX=9606 GN=LPO PE=1 SV=2
SwissProt	KLH35_HUMAN	21	62852	1	1	1	1	0.08	Kelch-like protein 35 OS=Homo sapiens OX=9606 GN=KLHL35 PE=1 SV=3
SwissProt	JPH2_HUMAN	21	74176	1	1	1	1	0.07	Junctophilin-2 OS=Homo sapiens OX=9606 GN=JPH2 PE=1 SV=2
SwissProt	CK098_HUMAN	21	13790	1	1	1	1	0.4	Uncharacterized protein C11orf98 OS=Homo sapiens OX=9606 GN=C11orf98 PE=4 SV=1
SwissProt	MYOD1_HUMAN	21	34480	1	1	1	1	0.15	Myoblast determination protein 1 OS=Homo sapiens OX=9606 GN=MYOD1 PE=1 SV=3
SwissProt	ECHA_HUMAN	21	82947	1	1	1	1	0.06	Trifunctional enzyme subunit alpha, mitochondrial OS=Homo sapiens OX=9606 GN=HADHA PE=1 SV=2
SwissProt	TAF3_HUMAN	21	103517	1	1	1	1	0.05	Transcription initiation factor TFIID subunit 3 OS=Homo sapiens OX=9606 GN=TAF3 PE=1 SV=1
SwissProt	WAPL_HUMAN	20	132863	1	1	1	1	0.04	Wings apart-like protein homolog OS=Homo sapiens OX=9606 GN=WAPL PE=1 SV=1
SwissProt	SLNL1_HUMAN	20	45574	1	1	1	1	0.11	Schlafen-like protein 1 OS=Homo sapiens OX=9606 GN=SLFNL1 PE=2 SV=2
SwissProt	A16L1_HUMAN	20	68223	1	1	1	1	0.07	Autophagy-related protein 16-1 OS=Homo sapiens OX=9606 GN=ATG16L1 PE=1 SV=2
SwissProt	ABCB6_HUMAN	20	93826	1	1	1	1	0.05	ATP-binding cassette sub-family B member 6, mitochondrial OS=Homo sapiens OX=9606 GN=ABCB6 PE=1 SV=1
SwissProt	RS3_HUMAN	20	26671	1	1	1	1	0.19	40S ribosomal protein S3 OS=Homo sapiens OX=9606 GN=RPS3 PE=1 SV=2
SwissProt	MCPH1_HUMAN	20	92790	1	1	1	1	0.05	Microcephalin OS=Homo sapiens OX=9606 GN=MCPH1 PE=1 SV=4
SwissProt	MLC1_HUMAN	20	41115	2	2	1	1	0.12	Membrane protein MLC1 OS=Homo sapiens OX=9606 GN=MLC1 PE=1 SV=5
SwissProt	FP100_HUMAN	20	93373	1	1	1	1	0.05	Fanconi anemia core complex-associated protein 100 OS=Homo sapiens OX=9606 GN=FAAP100 PE=1 SV=3
SwissProt	RSSA_HUMAN	20	32833	1	1	1	1	0.15	40S ribosomal protein SA OS=Homo sapiens OX=9606 GN=RPSA PE=1 SV=4
SwissProt	PQBP1_HUMAN	20	30454	1	1	1	1	0.17	Polyglutamine-binding protein 1 OS=Homo sapiens OX=9606 GN=PQBP1 PE=1 SV=1
SwissProt	SPG7_HUMAN	20	88179	2	2	1	1	0.06	Paraplegin OS=Homo sapiens OX=9606 GN=SPG7 PE=1 SV=2
SwissProt	DYH12_HUMAN	20	356713	1	1	1	1	0.01	Dynein heavy chain 12, axonemal OS=Homo sapiens OX=9606 GN=DNAH12 PE=2 SV=2
SwissProt	MOCS3_HUMAN	20	49638	1	1	1	1	0.1	Adenylyltransferase and sulfurtransferase MOCS3 OS=Homo sapiens OX=9606 GN=MOCS3 PE=1 SV=1
SwissProt	AP3S1_HUMAN	20	21718	2	2	1	1	0.24	AP-3 complex subunit sigma-1 OS=Homo sapiens OX=9606 GN=AP3S1 PE=1 SV=1
SwissProt	PKHA6_HUMAN	20	117056	1	1	1	1	0.04	Pleckstrin homology domain-containing family A member 6 OS=Homo sapiens OX=9606 GN=PLEKHA6 PE=1 SV=4
SwissProt	LFTY2_HUMAN	20	40894	1	1	1	1	0.12	Left-right determination factor 2 OS=Homo sapiens OX=9606 GN=LEFTY2 PE=1 SV=2
SwissProt	CCD25_HUMAN	20	24463	1	1	1	1	0.21	Coiled-coil domain-containing protein 25 OS=Homo sapiens OX=9606 GN=CCDC25 PE=1 SV=2
SwissProt	SACS_HUMAN	20	520795	2	2	1	1	0.01	Sacsin OS=Homo sapiens OX=9606 GN=SACS PE=1 SV=2
SwissProt	HUMMR_HUMAN	20	25374	1	1	1	1	0.2	Protein MGARP OS=Homo sapiens OX=9606 GN=MGARP PE=1 SV=1
SwissProt	EFC1_HUMAN	19	65206	1	1	1	1	0.08	Endogenous retrovirus group FC1 Env polyprotein OS=Homo sapiens OX=9606 GN=ERVFC1 PE=1 SV=1
SwissProt	AMPN_HUMAN	19	109471	1	1	1	1	0.04	Aminopeptidase N OS=Homo sapiens OX=9606 GN=ANPEP PE=1 SV=4
SwissProt	RBM14_HUMAN	19	69449	1	1	1	1	0.07	RNA-binding protein 14 OS=Homo sapiens OX=9606 GN=RBM14 PE=1 SV=2
SwissProt	C163A_HUMAN	19	125369	1	1	1	1	0.04	Scavenger receptor cysteine-rich type 1 protein M130 OS=Homo sapiens OX=9606 GN=CD163 PE=1 SV=2
SwissProt	BIG1_HUMAN	19	208634	1	1	1	1	0.02	Brefeldin A-inhibited guanine nucleotide-exchange protein 1 OS=Homo sapiens OX=9606 GN=ARFGEF1 PE=1 SV=2
SwissProt	BAZ1B_HUMAN	19	170796	1	1	1	1	0.03	Tyrosine-protein kinase BAZ1B OS=Homo sapiens OX=9606 GN=BAZ1B PE=1 SV=2
SwissProt	LRRN4_HUMAN	19	78794	1	1	1	1	0.06	Leucine-rich repeat neuronal protein 4 OS=Homo sapiens OX=9606 GN=LRRN4 PE=1 SV=3
SwissProt	RAB18_HUMAN	19	22963	1	1	1	1	0.23	Ras-related protein Rab-18 OS=Homo sapiens OX=9606 GN=RAB18 PE=1 SV=1
SwissProt	CUL4B_HUMAN	19	103916	1	1	1	1	0.05	Cullin-4B OS=Homo sapiens OX=9606 GN=CUL4B PE=1 SV=4
SwissProt	KLH14_HUMAN	18	70668	1	1	1	1	0.07	Kelch-like protein 14 OS=Homo sapiens OX=9606 GN=KLHL14 PE=1 SV=2
SwissProt	GNS_HUMAN	18	62042	1	1	1	1	0.08	N-acetylglucosamine-6-sulfatase OS=Homo sapiens OX=9606 GN=GNS PE=1 SV=3
SwissProt	ORC3_HUMAN	18	82201	1	1	1	1	0.06	Origin recognition complex subunit 3 OS=Homo sapiens OX=9606 GN=ORC3 PE=1 SV=1
SwissProt	BRSK1_HUMAN	18	85034	1	1	1	1	0.06	Serine/threonine-protein kinase BRSK1 OS=Homo sapiens OX=9606 GN=BRSK1 PE=1 SV=2
SwissProt	LDHB_HUMAN	18	36615	1	1	1	1	0.14	L-lactate dehydrogenase B chain OS=Homo sapiens OX=9606 GN=LDHB PE=1 SV=2
SwissProt	PA2G4_HUMAN	18	43759	1	1	1	1	0.11	Proliferation-associated protein 2G4 OS=Homo sapiens OX=9606 GN=PA2G4 PE=1 SV=3
SwissProt	GRM5_HUMAN	18	132383	1	1	1	1	0.04	Metabotropic glutamate receptor 5 OS=Homo sapiens OX=9606 GN=GRM5 PE=1 SV=2
SwissProt	LRC39_HUMAN	18	38768	1	1	1	1	0.13	Leucine-rich repeat-containing protein 39 OS=Homo sapiens OX=9606 GN=LRRC39 PE=1 SV=1
SwissProt	FBN3_HUMAN	18	300149	1	1	1	1	0.02	Fibrillin-3 OS=Homo sapiens OX=9606 GN=FBN3 PE=2 SV=3
SwissProt	CENPE_HUMAN	17	316219	2	2	1	1	0.02	Centromere-associated protein E OS=Homo sapiens OX=9606 GN=CENPE PE=1 SV=2
SwissProt	CH074_HUMAN	17	33714	2	2	1	1	0.15	Uncharacterized protein C8orf74 OS=Homo sapiens OX=9606 GN=C8orf74 PE=1 SV=3
SwissProt	ZN658_HUMAN	17	122196	1	1	1	1	0.04	Zinc finger protein 658 OS=Homo sapiens OX=9606 GN=ZNF658 PE=1 SV=2
SwissProt	UBXN1_HUMAN	17	33305	1	1	1	1	0.15	UBX domain-containing protein 1 OS=Homo sapiens OX=9606 GN=UBXN1 PE=1 SV=2
SwissProt	NUMA1_HUMAN	17	238115	2	2	1	1	0.02	Nuclear mitotic apparatus protein 1 OS=Homo sapiens OX=9606 GN=NUMA1 PE=1 SV=2
SwissProt	MMP2_HUMAN	17	73835	1	1	1	1	0.07	72 kDa type IV collagenase OS=Homo sapiens OX=9606 GN=MMP2 PE=1 SV=2
SwissProt	C2C4A_HUMAN	17	39719	1	1	1	1	0.13	C2 calcium-dependent domain-containing protein 4A OS=Homo sapiens OX=9606 GN=C2CD4A PE=2 SV=2
SwissProt	GOGA2_HUMAN	17	113017	1	1	1	1	0.04	Golgin subfamily A member 2 OS=Homo sapiens OX=9606 GN=GOLGA2 PE=1 SV=3
SwissProt	MF2L2_HUMAN	17	126913	1	1	1	1	0.04	Probable guanine nucleotide exchange factor MCF2L2 OS=Homo sapiens OX=9606 GN=MCF2L2 PE=2 SV=3
SwissProt	MCM4_HUMAN	16	96498	1	1	1	1	0.05	DNA replication licensing factor MCM4 OS=Homo sapiens OX=9606 GN=MCM4 PE=1 SV=5
SwissProt	LRBA_HUMAN	16	318906	1	1	1	1	0.02	Lipopolysaccharide-responsive and beige-like anchor protein OS=Homo sapiens OX=9606 GN=LRBA PE=1 SV=4
SwissProt	WDR33_HUMAN	16	145799	1	1	1	1	0.03	pre-mRNA 3' end processing protein WDR33 OS=Homo sapiens OX=9606 GN=WDR33 PE=1 SV=2
SwissProt	SPAG5_HUMAN	16	134338	1	1	1	1	0.04	Sperm-associated antigen 5 OS=Homo sapiens OX=9606 GN=SPAG5 PE=1 SV=2
SwissProt	DHX9_HUMAN	16	140869	1	1	1	1	0.03	ATP-dependent RNA helicase A OS=Homo sapiens OX=9606 GN=DHX9 PE=1 SV=4
SwissProt	MTSS1_HUMAN	16	82200	1	1	1	1	0.06	Metastasis suppressor protein 1 OS=Homo sapiens OX=9606 GN=MTSS1 PE=1 SV=2
SwissProt	PANK2_HUMAN	16	62641	1	1	1	1	0.08	Pantothenate kinase 2, mitochondrial OS=Homo sapiens OX=9606 GN=PANK2 PE=1 SV=3
SwissProt	MROH9_HUMAN	16	65008	1	1	1	1	0.08	Maestro heat-like repeat-containing protein family member 9 OS=Homo sapiens OX=9606 GN=MROH9 PE=2 SV=1
SwissProt	ZN215_HUMAN	16	59996	1	1	1	1	0.08	Zinc finger protein 215 OS=Homo sapiens OX=9606 GN=ZNF215 PE=2 SV=2
SwissProt	RS4X_HUMAN	16	29579	1	1	1	1	0.17	40S ribosomal protein S4, X isoform OS=Homo sapiens OX=9606 GN=RPS4X PE=1 SV=2
SwissProt	CO5A1_HUMAN	16	183447	2	2	1	1	0.03	Collagen alpha-1(V) chain OS=Homo sapiens OX=9606 GN=COL5A1 PE=1 SV=3
SwissProt	GRIA1_HUMAN	16	101441	1	1	1	1	0.05	Glutamate receptor 1 OS=Homo sapiens OX=9606 GN=GRIA1 PE=1 SV=2
SwissProt	PHIP_HUMAN	16	206560	1	1	1	1	0.02	PH-interacting protein OS=Homo sapiens OX=9606 GN=PHIP PE=1 SV=2
SwissProt	GP150_HUMAN	16	46324	1	1	1	1	0.11	Probable G-protein coupled receptor 150 OS=Homo sapiens OX=9606 GN=GPR150 PE=3 SV=1
SwissProt	C163B_HUMAN	16	159135	1	1	1	1	0.03	Scavenger receptor cysteine-rich type 1 protein M160 OS=Homo sapiens OX=9606 GN=CD163L1 PE=1 SV=2
SwissProt	LAD1_HUMAN	15	57097	1	1	1	1	0.09	Ladinin-1 OS=Homo sapiens OX=9606 GN=LAD1 PE=1 SV=2
SwissProt	FUT8_HUMAN	15	66474	1	1	1	1	0.07	Alpha-(1,6)-fucosyltransferase OS=Homo sapiens OX=9606 GN=FUT8 PE=1 SV=2
SwissProt	NOTC3_HUMAN	15	243468	1	1	1	1	0.02	Neurogenic locus notch homolog protein 3 OS=Homo sapiens OX=9606 GN=NOTCH3 PE=1 SV=2
SwissProt	DCK_HUMAN	15	30499	1	1	1	1	0.17	Deoxycytidine kinase OS=Homo sapiens OX=9606 GN=DCK PE=1 SV=1
SwissProt	TNR6C_HUMAN	15	175857	1	1	1	1	0.03	Trinucleotide repeat-containing gene 6C protein OS=Homo sapiens OX=9606 GN=TNRC6C PE=1 SV=3
SwissProt	MACF1_HUMAN	15	837787	1	1	1	1	0.01	Microtubule-actin cross-linking factor 1, isoforms 1/2/3/5 OS=Homo sapiens OX=9606 GN=MACF1 PE=1 SV=4
SwissProt	ADAP2_HUMAN	15	44321	1	1	1	1	0.11	Arf-GAP with dual PH domain-containing protein 2 OS=Homo sapiens OX=9606 GN=ADAP2 PE=1 SV=1
SwissProt	EF2_HUMAN	15	95277	1	1	1	1	0.05	Elongation factor 2 OS=Homo sapiens OX=9606 GN=EEF2 PE=1 SV=4
SwissProt	PHC3_HUMAN	15	106096	1	1	1	1	0.05	Polyhomeotic-like protein 3 OS=Homo sapiens OX=9606 GN=PHC3 PE=1 SV=1
SwissProt	RPN1_HUMAN	14	68527	1	1	1	1	0.07	Dolichyl-diphosphooligosaccharide--protein glycosyltransferase subunit 1 OS=Homo sapiens OX=9606 GN=RPN1 PE=1 SV=1
SwissProt	SOGA1_HUMAN	14	159661	1	1	1	1	0.03	Protein SOGA1 OS=Homo sapiens OX=9606 GN=SOGA1 PE=1 SV=2
SwissProt	WDR93_HUMAN	14	77328	1	1	1	1	0.06	WD repeat-containing protein 93 OS=Homo sapiens OX=9606 GN=WDR93 PE=2 SV=1
SwissProt	TSHR_HUMAN	14	86773	1	1	1	1	0.06	Thyrotropin receptor OS=Homo sapiens OX=9606 GN=TSHR PE=1 SV=2
SwissProt	EF2K_HUMAN	14	82092	1	1	1	1	0.06	Eukaryotic elongation factor 2 kinase OS=Homo sapiens OX=9606 GN=EEF2K PE=1 SV=2
SwissProt	HGH1_HUMAN	14	42103	1	1	1	1	0.12	Protein HGH1 homolog OS=Homo sapiens OX=9606 GN=HGH1 PE=1 SV=1
SwissProt	PTPRB_HUMAN	14	224161	1	1	1	1	0.02	Receptor-type tyrosine-protein phosphatase beta OS=Homo sapiens OX=9606 GN=PTPRB PE=1 SV=3
SwissProt	CCER2_HUMAN	14	30333	1	1	1	1	0.17	Coiled-coil domain-containing glutamate-rich protein 2 OS=Homo sapiens OX=9606 GN=CCER2 PE=2 SV=1
SwissProt	AT132_HUMAN	14	128711	1	1	1	1	0.04	Cation-transporting ATPase 13A2 OS=Homo sapiens OX=9606 GN=ATP13A2 PE=1 SV=2

## Sheet: mPOP1 (filtered)
Database	Accession	Score	Mass	Num. of matches	Num. of significant matches	Num. of sequences	Num. of significant sequences	emPAI	Description
SwissProt	H2AV_HUMAN	192	13501	4	4	3	3	1.8	Histone H2A.V OS=Homo sapiens OX=9606 GN=H2AFV PE=1 SV=3
SwissProt	TPIS_HUMAN	244	30772	5	5	3	3	0.58	Triosephosphate isomerase OS=Homo sapiens OX=9606 GN=TPI1 PE=1 SV=3
SwissProt	HSPB2_HUMAN	236	20220	4	4	3	3	1.01	Heat shock protein beta-2 OS=Homo sapiens OX=9606 GN=HSPB2 PE=1 SV=2
SwissProt	GLU2B_HUMAN	199	59388	4	4	3	3	0.27	Glucosidase 2 subunit beta OS=Homo sapiens OX=9606 GN=PRKCSH PE=1 SV=2
SwissProt	PGK1_HUMAN	177	44586	4	4	3	3	0.37	Phosphoglycerate kinase 1 OS=Homo sapiens OX=9606 GN=PGK1 PE=1 SV=3
SwissProt	EMD_HUMAN	174	28976	4	4	3	3	0.63	Emerin OS=Homo sapiens OX=9606 GN=EMD PE=1 SV=1
SwissProt	PDLI3_HUMAN	167	39207	3	3	3	3	0.44	PDZ and LIM domain protein 3 OS=Homo sapiens OX=9606 GN=PDLIM3 PE=1 SV=1
SwissProt	HMGB1_HUMAN	138	24878	3	3	3	3	0.76	High mobility group protein B1 OS=Homo sapiens OX=9606 GN=HMGB1 PE=1 SV=3
SwissProt	PGAM1_HUMAN	126	28786	3	3	3	3	0.63	Phosphoglycerate mutase 1 OS=Homo sapiens OX=9606 GN=PGAM1 PE=1 SV=2
SwissProt	RS30_HUMAN	115	6644	4	4	3	3	6.77	40S ribosomal protein S30 OS=Homo sapiens OX=9606 GN=FAU PE=1 SV=1
SwissProt	RL7A_HUMAN	97	29977	3	3	3	3	0.6	60S ribosomal protein L7a OS=Homo sapiens OX=9606 GN=RPL7A PE=1 SV=2
SwissProt	ANXA5_HUMAN	94	35914	3	3	3	3	0.48	Annexin A5 OS=Homo sapiens OX=9606 GN=ANXA5 PE=1 SV=2
SwissProt	UBP2L_HUMAN	93	114465	4	4	3	3	0.13	Ubiquitin-associated protein 2-like OS=Homo sapiens OX=9606 GN=UBAP2L PE=1 SV=2
SwissProt	TIM13_HUMAN	83	10493	3	3	3	3	2.73	Mitochondrial import inner membrane translocase subunit Tim13 OS=Homo sapiens OX=9606 GN=TIMM13 PE=1 SV=1
SwissProt	LAP2B_HUMAN	76	50639	3	3	3	3	0.32	Lamina-associated polypeptide 2, isoforms beta/gamma OS=Homo sapiens OX=9606 GN=TMPO PE=1 SV=2
SwissProt	NEXN_HUMAN	56	80609	3	3	3	3	0.19	Nexilin OS=Homo sapiens OX=9606 GN=NEXN PE=1 SV=1
SwissProt	TPM2_HUMAN	49	32831	4	4	3	3	0.54	Tropomyosin beta chain OS=Homo sapiens OX=9606 GN=TPM2 PE=1 SV=1
SwissProt	TBA8_HUMAN	801	50062	98	98	4	4	0.46	Tubulin alpha-8 chain OS=Homo sapiens OX=9606 GN=TUBA8 PE=1 SV=1
SwissProt	H2AX_HUMAN	428	15135	7	7	4	4	2.44	Histone H2AX OS=Homo sapiens OX=9606 GN=H2AFX PE=1 SV=2
SwissProt	H2A2A_HUMAN	344	14087	7	7	4	4	2.75	Histone H2A type 2-A OS=Homo sapiens OX=9606 GN=HIST2H2AA3 PE=1 SV=3
SwissProt	HS90A_HUMAN	357	84607	7	7	4	4	0.25	Heat shock protein HSP 90-alpha OS=Homo sapiens OX=9606 GN=HSP90AA1 PE=1 SV=5
SwissProt	PROF1_HUMAN	440	15045	11	11	4	4	2.44	Profilin-1 OS=Homo sapiens OX=9606 GN=PFN1 PE=1 SV=2
SwissProt	KCRB_HUMAN	428	42617	9	9	4	4	0.56	Creatine kinase B-type OS=Homo sapiens OX=9606 GN=CKB PE=1 SV=1
SwissProt	SRSF1_HUMAN	374	27728	12	12	4	4	0.97	Serine/arginine-rich splicing factor 1 OS=Homo sapiens OX=9606 GN=SRSF1 PE=1 SV=2
SwissProt	K1C9_HUMAN	261	62027	4	4	4	4	0.36	Keratin, type I cytoskeletal 9 OS=Homo sapiens OX=9606 GN=KRT9 PE=1 SV=3
SwissProt	H4_HUMAN	248	11360	8	8	4	4	4.14	Histone H4 OS=Homo sapiens OX=9606 GN=HIST1H4A PE=1 SV=2
SwissProt	RS25_HUMAN	202	13734	8	8	4	4	2.87	40S ribosomal protein S25 OS=Homo sapiens OX=9606 GN=RPS25 PE=1 SV=1
SwissProt	MYL6_HUMAN	194	16919	5	5	4	4	2.03	Myosin light polypeptide 6 OS=Homo sapiens OX=9606 GN=MYL6 PE=1 SV=2
SwissProt	MYL6B_HUMAN	138	22750	4	4	4	4	1.28	Myosin light chain 6B OS=Homo sapiens OX=9606 GN=MYL6B PE=1 SV=1
SwissProt	TERA_HUMAN	173	89266	4	4	4	4	0.24	Transitional endoplasmic reticulum ATPase OS=Homo sapiens OX=9606 GN=VCP PE=1 SV=4
SwissProt	HSPB1_HUMAN	1154	22768	19	19	5	5	1.81	Heat shock protein beta-1 OS=Homo sapiens OX=9606 GN=HSPB1 PE=1 SV=2
SwissProt	ENPL_HUMAN	231	92411	7	7	5	5	0.29	Endoplasmin OS=Homo sapiens OX=9606 GN=HSP90B1 PE=1 SV=1
SwissProt	ALDOA_HUMAN	323	39395	8	8	5	5	0.82	Fructose-bisphosphate aldolase A OS=Homo sapiens OX=9606 GN=ALDOA PE=1 SV=2
SwissProt	CKAP4_HUMAN	313	65983	6	6	5	5	0.43	Cytoskeleton-associated protein 4 OS=Homo sapiens OX=9606 GN=CKAP4 PE=1 SV=2
SwissProt	LDHA_HUMAN	246	36665	6	6	5	5	0.9	L-lactate dehydrogenase A chain OS=Homo sapiens OX=9606 GN=LDHA PE=1 SV=2
SwissProt	ANXA6_HUMAN	191	75826	5	5	5	5	0.37	Annexin A6 OS=Homo sapiens OX=9606 GN=ANXA6 PE=1 SV=3
SwissProt	THOC4_HUMAN	501	26872	8	8	6	6	1.86	THO complex subunit 4 OS=Homo sapiens OX=9606 GN=ALYREF PE=1 SV=3
SwissProt	LMNA_HUMAN	386	74095	6	6	6	6	0.47	Prelamin-A/C OS=Homo sapiens OX=9606 GN=LMNA PE=1 SV=1
SwissProt	EF1A1_HUMAN	382	50109	8	8	6	6	0.76	Elongation factor 1-alpha 1 OS=Homo sapiens OX=9606 GN=EEF1A1 PE=1 SV=1
SwissProt	MLRS_HUMAN	356	19002	8	8	6	6	3.4	Myosin regulatory light chain 2, skeletal muscle isoform OS=Homo sapiens OX=9606 GN=MYLPF PE=2 SV=1
SwissProt	SYNP2_HUMAN	226	117441	8	8	6	6	0.27	Synaptopodin-2 OS=Homo sapiens OX=9606 GN=SYNPO2 PE=1 SV=2
SwissProt	MYH9_HUMAN	222	226392	7	7	6	6	0.13	Myosin-9 OS=Homo sapiens OX=9606 GN=MYH9 PE=1 SV=4
SwissProt	ANXA2_HUMAN	219	38580	8	8	6	6	1.08	Annexin A2 OS=Homo sapiens OX=9606 GN=ANXA2 PE=1 SV=2
SwissProt	ACTN4_HUMAN	174	104788	6	6	6	6	0.31	Alpha-actinin-4 OS=Homo sapiens OX=9606 GN=ACTN4 PE=1 SV=2
SwissProt	ENOA_HUMAN	557	47139	12	12	7	7	1.02	Alpha-enolase OS=Homo sapiens OX=9606 GN=ENO1 PE=1 SV=2
SwissProt	TNNT2_HUMAN	458	35902	12	12	7	7	1.51	Troponin T, cardiac muscle OS=Homo sapiens OX=9606 GN=TNNT2 PE=1 SV=3
SwissProt	PRDX1_HUMAN	290	22096	11	11	7	7	3.43	Peroxiredoxin-1 OS=Homo sapiens OX=9606 GN=PRDX1 PE=1 SV=1
SwissProt	ATPB_HUMAN	220	56525	7	7	7	7	0.8	ATP synthase subunit beta, mitochondrial OS=Homo sapiens OX=9606 GN=ATP5F1B PE=1 SV=3
SwissProt	TBA1A_HUMAN	653	50104	17	17	8	8	1.13	Tubulin alpha-1A chain OS=Homo sapiens OX=9606 GN=TUBA1A PE=1 SV=1
SwissProt	DESM_HUMAN	689	53503	11	11	8	8	1.03	Desmin OS=Homo sapiens OX=9606 GN=DES PE=1 SV=3
SwissProt	BIP_HUMAN	549	72288	11	11	8	8	0.69	Endoplasmic reticulum chaperone BiP OS=Homo sapiens OX=9606 GN=HSPA5 PE=1 SV=2
SwissProt	HS90B_HUMAN	469	83212	12	12	8	8	0.58	Heat shock protein HSP 90-beta OS=Homo sapiens OX=9606 GN=HSP90AB1 PE=1 SV=4
SwissProt	POPD1_HUMAN	3616	41424	100	100	9	9	1.79	Blood vessel epicardial substance OS=Homo sapiens OX=9606 GN=BVES PE=1 SV=1
SwissProt	ACTB_HUMAN	1270	41710	21	21	9	9	2.1	Actin, cytoplasmic 1 OS=Homo sapiens OX=9606 GN=ACTB PE=1 SV=1
SwissProt	G3P_HUMAN	927	36030	18	18	9	9	2.25	Glyceraldehyde-3-phosphate dehydrogenase OS=Homo sapiens OX=9606 GN=GAPDH PE=1 SV=3
SwissProt	VIME_HUMAN	577	53619	14	14	9	9	1.21	Vimentin OS=Homo sapiens OX=9606 GN=VIM PE=1 SV=4
SwissProt	TBB4B_HUMAN	589	49799	16	16	9	9	1.35	Tubulin beta-4B chain OS=Homo sapiens OX=9606 GN=TUBB4B PE=1 SV=1
SwissProt	TBB5_HUMAN	589	49639	17	17	9	9	1.36	Tubulin beta chain OS=Homo sapiens OX=9606 GN=TUBB PE=1 SV=2
SwissProt	TBB6_HUMAN	407	49825	11	11	9	9	1.35	Tubulin beta-6 chain OS=Homo sapiens OX=9606 GN=TUBB6 PE=1 SV=1
SwissProt	MYH2_HUMAN	297	222906	11	11	9	9	0.21	Myosin-2 OS=Homo sapiens OX=9606 GN=MYH2 PE=1 SV=1
SwissProt	FLNA_HUMAN	515	280564	11	11	10	10	0.18	Filamin-A OS=Homo sapiens OX=9606 GN=FLNA PE=1 SV=4
SwissProt	KPYM_HUMAN	634	57900	18	18	10	10	1.26	Pyruvate kinase PKM OS=Homo sapiens OX=9606 GN=PKM PE=1 SV=4
SwissProt	HSP7C_HUMAN	473	70854	13	13	10	10	0.95	Heat shock cognate 71 kDa protein OS=Homo sapiens OX=9606 GN=HSPA8 PE=1 SV=1
SwissProt	MYH3_HUMAN	430	223766	13	13	10	10	0.24	Myosin-3 OS=Homo sapiens OX=9606 GN=MYH3 PE=1 SV=3
SwissProt	XIRP1_HUMAN	709	198439	11	11	11	11	0.3	Xin actin-binding repeat-containing protein 1 OS=Homo sapiens OX=9606 GN=XIRP1 PE=1 SV=1
SwissProt	MYH8_HUMAN	389	222624	12	12	11	11	0.26	Myosin-8 OS=Homo sapiens OX=9606 GN=MYH8 PE=1 SV=3
SwissProt	ACTC_HUMAN	1895	41992	31	31	12	12	3.32	Actin, alpha cardiac muscle 1 OS=Homo sapiens OX=9606 GN=ACTC1 PE=1 SV=1
SwissProt	K2C1_HUMAN	950	65999	20	20	12	12	1.36	Keratin, type II cytoskeletal 1 OS=Homo sapiens OX=9606 GN=KRT1 PE=1 SV=6
SwissProt	NEST_HUMAN	812	177332	20	20	15	15	0.49	Nestin OS=Homo sapiens OX=9606 GN=NES PE=1 SV=2
SwissProt	AHNK_HUMAN	666	628699	17	17	15	15	0.12	Neuroblast differentiation-associated protein AHNAK OS=Homo sapiens OX=9606 GN=AHNAK PE=1 SV=2
SwissProt	FLNC_HUMAN	781	290841	21	21	19	19	0.36	Filamin-C OS=Homo sapiens OX=9606 GN=FLNC PE=1 SV=3

## Sheet: mPOP2 (unfiltered)
Database	Accession	Score	Mass	Num. of matches	Num. of significant matches	Num. of sequences	Num. of significant sequences	emPAI	Description
SwissProt	NEST_HUMAN	2097	177332	48	48	32	32	1.35	Nestin OS=Homo sapiens OX=9606 GN=NES PE=1 SV=2
SwissProt	K2C1_HUMAN	1510	65999	33	33	18	18	2.63	Keratin, type II cytoskeletal 1 OS=Homo sapiens OX=9606 GN=KRT1 PE=1 SV=6
SwissProt	K22E_HUMAN	397	65393	12	12	8	8	0.78	Keratin, type II cytoskeletal 2 epidermal OS=Homo sapiens OX=9606 GN=KRT2 PE=1 SV=2
SwissProt	K2C6B_HUMAN	157	60030	5	5	3	3	0.27	Keratin, type II cytoskeletal 6B OS=Homo sapiens OX=9606 GN=KRT6B PE=1 SV=5
SwissProt	K2C5_HUMAN	83	62340	2	2	2	2	0.16	Keratin, type II cytoskeletal 5 OS=Homo sapiens OX=9606 GN=KRT5 PE=1 SV=3
SwissProt	SRSF1_HUMAN	1416	27728	36	36	11	11	5.45	Serine/arginine-rich splicing factor 1 OS=Homo sapiens OX=9606 GN=SRSF1 PE=1 SV=2
SwissProt	ACTC_HUMAN	1383	41992	30	30	12	12	2.85	Actin, alpha cardiac muscle 1 OS=Homo sapiens OX=9606 GN=ACTC1 PE=1 SV=1
SwissProt	ACTB_HUMAN	941	41710	23	23	11	11	2.47	Actin, cytoplasmic 1 OS=Homo sapiens OX=9606 GN=ACTB PE=1 SV=1
SwissProt	AHNK_HUMAN	1271	628699	34	34	30	30	0.25	Neuroblast differentiation-associated protein AHNAK OS=Homo sapiens OX=9606 GN=AHNAK PE=1 SV=2
SwissProt	MYH3_HUMAN	1229	223766	34	34	30	30	0.89	Myosin-3 OS=Homo sapiens OX=9606 GN=MYH3 PE=1 SV=3
SwissProt	MYH8_HUMAN	663	222624	21	21	18	18	0.47	Myosin-8 OS=Homo sapiens OX=9606 GN=MYH8 PE=1 SV=3
SwissProt	DESM_HUMAN	1194	53503	29	29	16	16	3.11	Desmin OS=Homo sapiens OX=9606 GN=DES PE=1 SV=3
SwissProt	VIME_HUMAN	906	53619	25	25	17	17	3.47	Vimentin OS=Homo sapiens OX=9606 GN=VIM PE=1 SV=4
SwissProt	TBA1A_HUMAN	1165	50104	25	25	11	11	1.82	Tubulin alpha-1A chain OS=Homo sapiens OX=9606 GN=TUBA1A PE=1 SV=1
SwissProt	TBA8_HUMAN	870	50062	71	71	7	7	0.94	Tubulin alpha-8 chain OS=Homo sapiens OX=9606 GN=TUBA8 PE=1 SV=1
SwissProt	XIRP1_HUMAN	1051	198439	22	22	19	19	0.57	Xin actin-binding repeat-containing protein 1 OS=Homo sapiens OX=9606 GN=XIRP1 PE=1 SV=1
SwissProt	THOC4_HUMAN	1025	26872	16	16	5	5	1.4	THO complex subunit 4 OS=Homo sapiens OX=9606 GN=ALYREF PE=1 SV=3
SwissProt	FLNC_HUMAN	961	290841	23	23	18	18	0.34	Filamin-C OS=Homo sapiens OX=9606 GN=FLNC PE=1 SV=3
SwissProt	FLNA_HUMAN	590	280564	16	16	15	15	0.29	Filamin-A OS=Homo sapiens OX=9606 GN=FLNA PE=1 SV=4
SwissProt	HSPB1_HUMAN	916	22768	17	17	9	9	5.39	Heat shock protein beta-1 OS=Homo sapiens OX=9606 GN=HSPB1 PE=1 SV=2
SwissProt	H4_HUMAN	837	11360	22	22	6	6	10.63	Histone H4 OS=Homo sapiens OX=9606 GN=HIST1H4A PE=1 SV=2
SwissProt	K1C9_HUMAN	832	62027	15	15	12	12	1.5	Keratin, type I cytoskeletal 9 OS=Homo sapiens OX=9606 GN=KRT9 PE=1 SV=3
SwissProt	SRSF2_HUMAN	830	25461	15	15	4	4	1.09	Serine/arginine-rich splicing factor 2 OS=Homo sapiens OX=9606 GN=SRSF2 PE=1 SV=4
SwissProt	KPYM_HUMAN	805	57900	24	24	15	15	2.4	Pyruvate kinase PKM OS=Homo sapiens OX=9606 GN=PKM PE=1 SV=4
SwissProt	NACAM_HUMAN	715	205295	14	14	6	6	0.15	Nascent polypeptide-associated complex subunit alpha, muscle-specific form OS=Homo sapiens OX=9606 GN=NACA PE=1 SV=1
SwissProt	NACP1_HUMAN	119	23292	3	3	2	2	0.5	Putative nascent polypeptide-associated complex subunit alpha-like protein OS=Homo sapiens OX=9606 GN=NACAP1 PE=5 SV=1
SwissProt	EWS_HUMAN	712	68436	11	11	5	5	0.41	RNA-binding protein EWS OS=Homo sapiens OX=9606 GN=EWSR1 PE=1 SV=1
SwissProt	TNNT3_HUMAN	701	31805	17	17	9	9	2.78	Troponin T, fast skeletal muscle OS=Homo sapiens OX=9606 GN=TNNT3 PE=1 SV=3
SwissProt	TNNT2_HUMAN	611	35902	19	19	9	9	2.26	Troponin T, cardiac muscle OS=Homo sapiens OX=9606 GN=TNNT2 PE=1 SV=3
SwissProt	TNNT1_HUMAN	116	32928	3	3	3	3	0.53	Troponin T, slow skeletal muscle OS=Homo sapiens OX=9606 GN=TNNT1 PE=1 SV=4
SwissProt	SYNP2_HUMAN	700	117441	17	17	10	10	0.5	Synaptopodin-2 OS=Homo sapiens OX=9606 GN=SYNPO2 PE=1 SV=2
SwissProt	BIP_HUMAN	677	72288	13	13	10	10	0.92	Endoplasmic reticulum chaperone BiP OS=Homo sapiens OX=9606 GN=HSPA5 PE=1 SV=2
SwissProt	HSP7C_HUMAN	488	70854	10	10	8	8	0.71	Heat shock cognate 71 kDa protein OS=Homo sapiens OX=9606 GN=HSPA8 PE=1 SV=1
SwissProt	PAIRB_HUMAN	674	44938	23	23	11	11	2.17	Plasminogen activator inhibitor 1 RNA-binding protein OS=Homo sapiens OX=9606 GN=SERBP1 PE=1 SV=2
SwissProt	HDGR2_HUMAN	655	74272	13	13	8	8	0.66	Hepatoma-derived growth factor-related protein 2 OS=Homo sapiens OX=9606 GN=HDGFL2 PE=1 SV=1
SwissProt	HDGR3_HUMAN	137	22606	3	3	3	3	0.86	Hepatoma-derived growth factor-related protein 3 OS=Homo sapiens OX=9606 GN=HDGFL3 PE=1 SV=1
SwissProt	K1C10_HUMAN	644	58792	14	14	11	11	1.42	Keratin, type I cytoskeletal 10 OS=Homo sapiens OX=9606 GN=KRT10 PE=1 SV=6
SwissProt	K1C14_HUMAN	83	51529	2	2	2	2	0.2	Keratin, type I cytoskeletal 14 OS=Homo sapiens OX=9606 GN=KRT14 PE=1 SV=4
SwissProt	UBP2L_HUMAN	617	114465	15	15	14	14	0.79	Ubiquitin-associated protein 2-like OS=Homo sapiens OX=9606 GN=UBAP2L PE=1 SV=2
SwissProt	FUS_HUMAN	611	53394	17	17	6	6	0.7	RNA-binding protein FUS OS=Homo sapiens OX=9606 GN=FUS PE=1 SV=1
SwissProt	HS90B_HUMAN	601	83212	12	12	7	7	0.49	Heat shock protein HSP 90-beta OS=Homo sapiens OX=9606 GN=HSP90AB1 PE=1 SV=4
SwissProt	HS90A_HUMAN	393	84607	8	8	6	6	0.4	Heat shock protein HSP 90-alpha OS=Homo sapiens OX=9606 GN=HSP90AA1 PE=1 SV=5
SwissProt	ENPL_HUMAN	338	92411	7	7	5	5	0.29	Endoplasmin OS=Homo sapiens OX=9606 GN=HSP90B1 PE=1 SV=1
SwissProt	POPD1_HUMAN	574	41424	22	22	5	5	0.77	Blood vessel epicardial substance OS=Homo sapiens OX=9606 GN=BVES PE=1 SV=1
SwissProt	G3P_HUMAN	554	36030	14	14	8	8	1.84	Glyceraldehyde-3-phosphate dehydrogenase OS=Homo sapiens OX=9606 GN=GAPDH PE=1 SV=3
SwissProt	MYH9_HUMAN	542	226392	11	11	10	10	0.23	Myosin-9 OS=Homo sapiens OX=9606 GN=MYH9 PE=1 SV=4
SwissProt	POPD2_HUMAN	536	40421	20	20	3	3	0.42	Popeye domain-containing protein 2 OS=Homo sapiens OX=9606 GN=POPDC2 PE=2 SV=2
SwissProt	LMNA_HUMAN	529	74095	13	13	11	11	1.02	Prelamin-A/C OS=Homo sapiens OX=9606 GN=LMNA PE=1 SV=1
SwissProt	IF2P_HUMAN	524	138742	12	12	8	8	0.31	Eukaryotic translation initiation factor 5B OS=Homo sapiens OX=9606 GN=EIF5B PE=1 SV=4
SwissProt	TPM1_HUMAN	504	32689	12	12	8	8	2.17	Tropomyosin alpha-1 chain OS=Homo sapiens OX=9606 GN=TPM1 PE=1 SV=2
SwissProt	TPM2_HUMAN	464	32831	11	11	8	8	2.15	Tropomyosin beta chain OS=Homo sapiens OX=9606 GN=TPM2 PE=1 SV=1
SwissProt	KCRB_HUMAN	502	42617	8	8	5	5	0.74	Creatine kinase B-type OS=Homo sapiens OX=9606 GN=CKB PE=1 SV=1
SwissProt	ENOA_HUMAN	486	47139	13	13	8	8	1.23	Alpha-enolase OS=Homo sapiens OX=9606 GN=ENO1 PE=1 SV=2
SwissProt	MLRS_HUMAN	479	19002	9	9	6	6	3.39	Myosin regulatory light chain 2, skeletal muscle isoform OS=Homo sapiens OX=9606 GN=MYLPF PE=2 SV=1
SwissProt	ALDOA_HUMAN	475	39395	9	9	7	7	1.31	Fructose-bisphosphate aldolase A OS=Homo sapiens OX=9606 GN=ALDOA PE=1 SV=2
SwissProt	RNPS1_HUMAN	470	34188	6	6	4	4	0.74	RNA-binding protein with serine-rich domain 1 OS=Homo sapiens OX=9606 GN=RNPS1 PE=1 SV=1
SwissProt	RS25_HUMAN	438	13734	12	12	4	4	2.86	40S ribosomal protein S25 OS=Homo sapiens OX=9606 GN=RPS25 PE=1 SV=1
SwissProt	CAVN2_HUMAN	432	47145	8	8	7	7	1.01	Caveolae-associated protein 2 OS=Homo sapiens OX=9606 GN=CAVIN2 PE=1 SV=3
SwissProt	TBB4B_HUMAN	423	49799	9	9	7	7	0.94	Tubulin beta-4B chain OS=Homo sapiens OX=9606 GN=TUBB4B PE=1 SV=1
SwissProt	TBB5_HUMAN	378	49639	7	7	6	6	0.77	Tubulin beta chain OS=Homo sapiens OX=9606 GN=TUBB PE=1 SV=2
SwissProt	TBB3_HUMAN	229	50400	6	6	5	5	0.6	Tubulin beta-3 chain OS=Homo sapiens OX=9606 GN=TUBB3 PE=1 SV=2
SwissProt	TBB6_HUMAN	156	49825	4	4	4	4	0.46	Tubulin beta-6 chain OS=Homo sapiens OX=9606 GN=TUBB6 PE=1 SV=1
SwissProt	PDLI3_HUMAN	422	39207	7	7	5	5	0.83	PDZ and LIM domain protein 3 OS=Homo sapiens OX=9606 GN=PDLIM3 PE=1 SV=1
SwissProt	TERA_HUMAN	403	89266	11	11	11	11	0.79	Transitional endoplasmic reticulum ATPase OS=Homo sapiens OX=9606 GN=VCP PE=1 SV=4
SwissProt	LEG1_HUMAN	398	14706	10	10	2	2	0.89	Galectin-1 OS=Homo sapiens OX=9606 GN=LGALS1 PE=1 SV=2
SwissProt	ANXA2_HUMAN	389	38580	10	10	7	7	1.35	Annexin A2 OS=Homo sapiens OX=9606 GN=ANXA2 PE=1 SV=2
SwissProt	LASP1_HUMAN	389	29698	11	11	7	7	2.03	LIM and SH3 domain protein 1 OS=Homo sapiens OX=9606 GN=LASP1 PE=1 SV=2
SwissProt	PRDX1_HUMAN	388	22096	13	13	7	7	3.42	Peroxiredoxin-1 OS=Homo sapiens OX=9606 GN=PRDX1 PE=1 SV=1
SwissProt	H2A1B_HUMAN	382	14127	8	8	4	4	2.74	Histone H2A type 1-B/E OS=Homo sapiens OX=9606 GN=HIST1H2AB PE=1 SV=2
SwissProt	H2AV_HUMAN	320	13501	8	8	4	4	2.95	Histone H2A.V OS=Homo sapiens OX=9606 GN=H2AFV PE=1 SV=3
SwissProt	H2AX_HUMAN	306	15135	8	8	4	4	2.44	Histone H2AX OS=Homo sapiens OX=9606 GN=H2AFX PE=1 SV=2
SwissProt	RTN4_HUMAN	377	129851	9	9	6	6	0.24	Reticulon-4 OS=Homo sapiens OX=9606 GN=RTN4 PE=1 SV=2
SwissProt	BTF3_HUMAN	365	22154	4	4	3	3	0.88	Transcription factor BTF3 OS=Homo sapiens OX=9606 GN=BTF3 PE=1 SV=1
SwissProt	CRIP2_HUMAN	355	22478	3	3	2	2	0.52	Cysteine-rich protein 2 OS=Homo sapiens OX=9606 GN=CRIP2 PE=1 SV=1
SwissProt	TCP4_HUMAN	345	14386	9	9	4	4	2.63	Activated RNA polymerase II transcriptional coactivator p15 OS=Homo sapiens OX=9606 GN=SUB1 PE=1 SV=3
SwissProt	HMGB1_HUMAN	344	24878	10	10	8	8	3.53	High mobility group protein B1 OS=Homo sapiens OX=9606 GN=HMGB1 PE=1 SV=3
SwissProt	TPIS_HUMAN	342	30772	7	7	5	5	1.15	Triosephosphate isomerase OS=Homo sapiens OX=9606 GN=TPI1 PE=1 SV=3
SwissProt	RS21_HUMAN	337	9106	5	5	2	2	1.75	40S ribosomal protein S21 OS=Homo sapiens OX=9606 GN=RPS21 PE=1 SV=1
SwissProt	MAP4_HUMAN	325	120930	8	8	7	7	0.32	Microtubule-associated protein 4 OS=Homo sapiens OX=9606 GN=MAP4 PE=1 SV=3
SwissProt	H14_HUMAN	322	21852	9	9	5	5	1.92	Histone H1.4 OS=Homo sapiens OX=9606 GN=HIST1H1E PE=1 SV=2
SwissProt	RS19_HUMAN	318	16051	11	11	5	5	3.26	40S ribosomal protein S19 OS=Homo sapiens OX=9606 GN=RPS19 PE=1 SV=2
SwissProt	DEK_HUMAN	316	42648	8	8	5	5	0.74	Protein DEK OS=Homo sapiens OX=9606 GN=DEK PE=1 SV=1
SwissProt	H2B1C_HUMAN	315	13898	10	10	5	5	4.35	Histone H2B type 1-C/E/F/G/I OS=Homo sapiens OX=9606 GN=HIST1H2BC PE=1 SV=4
SwissProt	CSRP1_HUMAN	314	20554	7	7	4	4	1.49	Cysteine and glycine-rich protein 1 OS=Homo sapiens OX=9606 GN=CSRP1 PE=1 SV=3
SwissProt	MYL1_HUMAN	300	21132	6	6	6	6	2.79	Myosin light chain 1/3, skeletal muscle isoform OS=Homo sapiens OX=9606 GN=MYL1 PE=2 SV=3
SwissProt	MYL6B_HUMAN	250	22750	8	8	5	5	1.8	Myosin light chain 6B OS=Homo sapiens OX=9606 GN=MYL6B PE=1 SV=1
SwissProt	MYL6_HUMAN	249	16919	5	5	4	4	2.02	Myosin light polypeptide 6 OS=Homo sapiens OX=9606 GN=MYL6 PE=1 SV=2
SwissProt	MYL4_HUMAN	227	21551	4	4	4	4	1.39	Myosin light chain 4 OS=Homo sapiens OX=9606 GN=MYL4 PE=1 SV=3
SwissProt	SRP14_HUMAN	296	14561	5	5	4	4	2.6	Signal recognition particle 14 kDa protein OS=Homo sapiens OX=9606 GN=SRP14 PE=1 SV=2
SwissProt	PROF1_HUMAN	295	15045	10	10	4	4	2.44	Profilin-1 OS=Homo sapiens OX=9606 GN=PFN1 PE=1 SV=2
SwissProt	BIN1_HUMAN	294	64659	5	5	4	4	0.34	Myc box-dependent-interacting protein 1 OS=Homo sapiens OX=9606 GN=BIN1 PE=1 SV=1
SwissProt	ZYX_HUMAN	292	61238	5	5	5	5	0.47	Zyxin OS=Homo sapiens OX=9606 GN=ZYX PE=1 SV=1
SwissProt	SRSF5_HUMAN	280	31245	7	7	4	4	0.83	Serine/arginine-rich splicing factor 5 OS=Homo sapiens OX=9606 GN=SRSF5 PE=1 SV=1
SwissProt	SRSF7_HUMAN	278	27350	7	7	3	3	0.68	Serine/arginine-rich splicing factor 7 OS=Homo sapiens OX=9606 GN=SRSF7 PE=1 SV=1
SwissProt	SRSF3_HUMAN	215	19318	9	9	4	4	1.64	Serine/arginine-rich splicing factor 3 OS=Homo sapiens OX=9606 GN=SRSF3 PE=1 SV=1
SwissProt	PININ_HUMAN	248	81579	4	4	3	3	0.19	Pinin OS=Homo sapiens OX=9606 GN=PNN PE=1 SV=5
SwissProt	NUFP2_HUMAN	247	76075	4	4	3	3	0.21	Nuclear fragile X mental retardation-interacting protein 2 OS=Homo sapiens OX=9606 GN=NUFIP2 PE=1 SV=1
SwissProt	DKC1_HUMAN	246	57638	6	6	6	6	0.64	H/ACA ribonucleoprotein complex subunit 4 OS=Homo sapiens OX=9606 GN=DKC1 PE=1 SV=3
SwissProt	ATPB_HUMAN	245	56525	6	6	5	5	0.52	ATP synthase subunit beta, mitochondrial OS=Homo sapiens OX=9606 GN=ATP5F1B PE=1 SV=3
SwissProt	RS15_HUMAN	241	17029	4	4	3	3	1.28	40S ribosomal protein S15 OS=Homo sapiens OX=9606 GN=RPS15 PE=1 SV=2
SwissProt	NPM_HUMAN	241	32555	3	3	3	3	0.54	Nucleophosmin OS=Homo sapiens OX=9606 GN=NPM1 PE=1 SV=2
SwissProt	RL23A_HUMAN	232	17684	5	5	3	3	1.21	60S ribosomal protein L23a OS=Homo sapiens OX=9606 GN=RPL23A PE=1 SV=1
SwissProt	MAP1A_HUMAN	232	305298	5	5	4	4	0.06	Microtubule-associated protein 1A OS=Homo sapiens OX=9606 GN=MAP1A PE=1 SV=6
SwissProt	ANXA6_HUMAN	222	75826	6	6	6	6	0.45	Annexin A6 OS=Homo sapiens OX=9606 GN=ANXA6 PE=1 SV=3
SwissProt	RS30_HUMAN	215	6644	8	8	3	3	6.75	40S ribosomal protein S30 OS=Homo sapiens OX=9606 GN=FAU PE=1 SV=1
SwissProt	FIP1_HUMAN	214	66487	3	3	2	2	0.15	Pre-mRNA 3'-end-processing factor FIP1 OS=Homo sapiens OX=9606 GN=FIP1L1 PE=1 SV=1
SwissProt	ACTN4_HUMAN	212	104788	4	4	4	4	0.2	Alpha-actinin-4 OS=Homo sapiens OX=9606 GN=ACTN4 PE=1 SV=2
SwissProt	ACTN1_HUMAN	192	102993	3	3	3	3	0.15	Alpha-actinin-1 OS=Homo sapiens OX=9606 GN=ACTN1 PE=1 SV=2
SwissProt	GLU2B_HUMAN	210	59388	6	6	5	5	0.49	Glucosidase 2 subunit beta OS=Homo sapiens OX=9606 GN=PRKCSH PE=1 SV=2
SwissProt	H15_HUMAN	209	22566	6	6	3	3	0.87	Histone H1.5 OS=Homo sapiens OX=9606 GN=HIST1H1B PE=1 SV=3
SwissProt	T2FA_HUMAN	207	58205	3	3	3	3	0.28	General transcription factor IIF subunit 1 OS=Homo sapiens OX=9606 GN=GTF2F1 PE=1 SV=2
SwissProt	LDHA_HUMAN	207	36665	7	7	5	5	0.9	L-lactate dehydrogenase A chain OS=Homo sapiens OX=9606 GN=LDHA PE=1 SV=2
SwissProt	CIRBP_HUMAN	202	18637	3	3	2	2	0.65	Cold-inducible RNA-binding protein OS=Homo sapiens OX=9606 GN=CIRBP PE=1 SV=1
SwissProt	SNUT1_HUMAN	202	90200	3	3	3	3	0.17	U4/U6.U5 tri-snRNP-associated protein 1 OS=Homo sapiens OX=9606 GN=SART1 PE=1 SV=1
SwissProt	S10A6_HUMAN	200	10173	5	5	4	4	5.1	Protein S100-A6 OS=Homo sapiens OX=9606 GN=S100A6 PE=1 SV=1
SwissProt	HMGA1_HUMAN	199	11669	4	4	2	2	1.21	High mobility group protein HMG-I/HMG-Y OS=Homo sapiens OX=9606 GN=HMGA1 PE=1 SV=3
SwissProt	BCLF1_HUMAN	198	106059	6	6	5	5	0.25	Bcl-2-associated transcription factor 1 OS=Homo sapiens OX=9606 GN=BCLAF1 PE=1 SV=2
SwissProt	TR150_HUMAN	180	108601	4	4	3	3	0.14	Thyroid hormone receptor-associated protein 3 OS=Homo sapiens OX=9606 GN=THRAP3 PE=1 SV=2
SwissProt	FUBP2_HUMAN	197	73070	2	2	2	2	0.14	Far upstream element-binding protein 2 OS=Homo sapiens OX=9606 GN=KHSRP PE=1 SV=4
SwissProt	SC61B_HUMAN	195	9968	3	3	3	3	3	Protein transport protein Sec61 subunit beta OS=Homo sapiens OX=9606 GN=SEC61B PE=1 SV=2
SwissProt	NOLC1_HUMAN	193	73560	6	6	5	5	0.38	Nucleolar and coiled-body phosphoprotein 1 OS=Homo sapiens OX=9606 GN=NOLC1 PE=1 SV=2
SwissProt	HMGB2_HUMAN	188	24019	5	5	4	4	1.19	High mobility group protein B2 OS=Homo sapiens OX=9606 GN=HMGB2 PE=1 SV=2
SwissProt	RL22_HUMAN	187	14778	4	4	2	2	0.88	60S ribosomal protein L22 OS=Homo sapiens OX=9606 GN=RPL22 PE=1 SV=2
SwissProt	COF1_HUMAN	185	18491	4	4	3	3	1.13	Cofilin-1 OS=Homo sapiens OX=9606 GN=CFL1 PE=1 SV=3
SwissProt	BAP31_HUMAN	184	27974	6	6	5	5	1.32	B-cell receptor-associated protein 31 OS=Homo sapiens OX=9606 GN=BCAP31 PE=1 SV=3
SwissProt	VAPA_HUMAN	183	27875	2	2	2	2	0.4	Vesicle-associated membrane protein-associated protein A OS=Homo sapiens OX=9606 GN=VAPA PE=1 SV=3
SwissProt	NUMA1_HUMAN	183	238115	2	2	1	1	0.02	Nuclear mitotic apparatus protein 1 OS=Homo sapiens OX=9606 GN=NUMA1 PE=1 SV=2
SwissProt	CKAP4_HUMAN	182	65983	3	3	3	3	0.24	Cytoskeleton-associated protein 4 OS=Homo sapiens OX=9606 GN=CKAP4 PE=1 SV=2
SwissProt	LYRIC_HUMAN	179	63799	7	7	7	7	0.68	Protein LYRIC OS=Homo sapiens OX=9606 GN=MTDH PE=1 SV=2
SwissProt	THIO_HUMAN	178	11730	4	4	2	2	1.2	Thioredoxin OS=Homo sapiens OX=9606 GN=TXN PE=1 SV=3
SwissProt	EMD_HUMAN	175	28976	3	3	2	2	0.38	Emerin OS=Homo sapiens OX=9606 GN=EMD PE=1 SV=1
SwissProt	EF1A1_HUMAN	174	50109	8	8	6	6	0.76	Elongation factor 1-alpha 1 OS=Homo sapiens OX=9606 GN=EEF1A1 PE=1 SV=1
SwissProt	RL29_HUMAN	174	17741	4	4	1	1	0.3	60S ribosomal protein L29 OS=Homo sapiens OX=9606 GN=RPL29 PE=1 SV=2
SwissProt	CHSP1_HUMAN	170	15882	3	3	2	2	0.8	Calcium-regulated heat-stable protein 1 OS=Homo sapiens OX=9606 GN=CARHSP1 PE=1 SV=2
SwissProt	PRDX6_HUMAN	169	25019	3	3	2	2	0.46	Peroxiredoxin-6 OS=Homo sapiens OX=9606 GN=PRDX6 PE=1 SV=3
SwissProt	PPIA_HUMAN	169	18001	5	5	3	3	1.18	Peptidyl-prolyl cis-trans isomerase A OS=Homo sapiens OX=9606 GN=PPIA PE=1 SV=2
SwissProt	NEXN_HUMAN	164	80609	6	6	6	6	0.42	Nexilin OS=Homo sapiens OX=9606 GN=NEXN PE=1 SV=1
SwissProt	CPSF6_HUMAN	162	59173	3	3	2	2	0.17	Cleavage and polyadenylation specificity factor subunit 6 OS=Homo sapiens OX=9606 GN=CPSF6 PE=1 SV=2
SwissProt	1433Z_HUMAN	160	27728	3	3	3	3	0.66	14-3-3 protein zeta/delta OS=Homo sapiens OX=9606 GN=YWHAZ PE=1 SV=1
SwissProt	1433E_HUMAN	112	29155	4	4	4	4	0.9	14-3-3 protein epsilon OS=Homo sapiens OX=9606 GN=YWHAE PE=1 SV=1
SwissProt	1433B_HUMAN	93	28065	2	2	2	2	0.4	14-3-3 protein beta/alpha OS=Homo sapiens OX=9606 GN=YWHAB PE=1 SV=3
SwissProt	JSPR1_HUMAN	158	36297	2	2	2	2	0.3	Junctional sarcoplasmic reticulum protein 1 OS=Homo sapiens OX=9606 GN=JSRP1 PE=1 SV=1
SwissProt	NUCL_HUMAN	156	76568	3	3	2	2	0.13	Nucleolin OS=Homo sapiens OX=9606 GN=NCL PE=1 SV=3
SwissProt	H31T_HUMAN	155	15499	5	5	2	2	0.82	Histone H3.1t OS=Homo sapiens OX=9606 GN=HIST3H3 PE=1 SV=3
SwissProt	ATPA_HUMAN	148	59714	6	6	4	4	0.37	ATP synthase subunit alpha, mitochondrial OS=Homo sapiens OX=9606 GN=ATP5F1A PE=1 SV=1
SwissProt	RL36_HUMAN	148	12246	3	3	2	2	1.14	60S ribosomal protein L36 OS=Homo sapiens OX=9606 GN=RPL36 PE=1 SV=3
SwissProt	LAP2B_HUMAN	141	50639	5	5	4	4	0.45	Lamina-associated polypeptide 2, isoforms beta/gamma OS=Homo sapiens OX=9606 GN=TMPO PE=1 SV=2
SwissProt	TNNC1_HUMAN	140	18391	2	2	2	2	0.66	Troponin C, slow skeletal and cardiac muscles OS=Homo sapiens OX=9606 GN=TNNC1 PE=1 SV=1
SwissProt	BRD4_HUMAN	140	152124	4	4	4	4	0.13	Bromodomain-containing protein 4 OS=Homo sapiens OX=9606 GN=BRD4 PE=1 SV=2
SwissProt	BRD3_HUMAN	128	79492	4	4	4	4	0.27	Bromodomain-containing protein 3 OS=Homo sapiens OX=9606 GN=BRD3 PE=1 SV=1
SwissProt	PGK1_HUMAN	138	44586	5	5	4	4	0.53	Phosphoglycerate kinase 1 OS=Homo sapiens OX=9606 GN=PGK1 PE=1 SV=3
SwissProt	CAV1_HUMAN	136	20458	4	4	3	3	0.99	Caveolin-1 OS=Homo sapiens OX=9606 GN=CAV1 PE=1 SV=4
SwissProt	TAGL2_HUMAN	134	22377	2	2	2	2	0.52	Transgelin-2 OS=Homo sapiens OX=9606 GN=TAGLN2 PE=1 SV=3
SwissProt	RL6_HUMAN	132	32708	3	3	2	2	0.33	60S ribosomal protein L6 OS=Homo sapiens OX=9606 GN=RPL6 PE=1 SV=3
SwissProt	LRC59_HUMAN	131	34909	8	8	6	6	1.25	Leucine-rich repeat-containing protein 59 OS=Homo sapiens OX=9606 GN=LRRC59 PE=1 SV=1
SwissProt	TCOF_HUMAN	131	152015	4	4	3	3	0.1	Treacle protein OS=Homo sapiens OX=9606 GN=TCOF1 PE=1 SV=3
SwissProt	CH60_HUMAN	130	61016	2	2	2	2	0.17	60 kDa heat shock protein, mitochondrial OS=Homo sapiens OX=9606 GN=HSPD1 PE=1 SV=2
SwissProt	FAM3C_HUMAN	129	24665	2	2	2	2	0.46	Protein FAM3C OS=Homo sapiens OX=9606 GN=FAM3C PE=1 SV=1
SwissProt	CC124_HUMAN	127	25820	4	4	2	2	0.44	Coiled-coil domain-containing protein 124 OS=Homo sapiens OX=9606 GN=CCDC124 PE=1 SV=1
SwissProt	NDKB_HUMAN	126	17287	3	3	3	3	1.25	Nucleoside diphosphate kinase B OS=Homo sapiens OX=9606 GN=NME2 PE=1 SV=1
SwissProt	RS28_HUMAN	125	7836	3	3	2	2	2.2	40S ribosomal protein S28 OS=Homo sapiens OX=9606 GN=RPS28 PE=1 SV=1
SwissProt	PLIN3_HUMAN	123	47046	2	2	2	2	0.22	Perilipin-3 OS=Homo sapiens OX=9606 GN=PLIN3 PE=1 SV=3
SwissProt	CALD1_HUMAN	122	93175	4	4	3	3	0.16	Caldesmon OS=Homo sapiens OX=9606 GN=CALD1 PE=1 SV=3
SwissProt	PDIA1_HUMAN	121	57081	3	3	3	3	0.28	Protein disulfide-isomerase OS=Homo sapiens OX=9606 GN=P4HB PE=1 SV=3
SwissProt	CHTOP_HUMAN	121	26380	2	2	2	2	0.43	Chromatin target of PRMT1 protein OS=Homo sapiens OX=9606 GN=CHTOP PE=1 SV=2
SwissProt	TM109_HUMAN	120	26194	2	2	1	1	0.2	Transmembrane protein 109 OS=Homo sapiens OX=9606 GN=TMEM109 PE=1 SV=1
SwissProt	SRSF6_HUMAN	119	39563	5	5	3	3	0.43	Serine/arginine-rich splicing factor 6 OS=Homo sapiens OX=9606 GN=SRSF6 PE=1 SV=2
SwissProt	HSPB2_HUMAN	119	20220	4	4	4	4	1.53	Heat shock protein beta-2 OS=Homo sapiens OX=9606 GN=HSPB2 PE=1 SV=2
SwissProt	MACF1_HUMAN	117	837787	1	1	1	1	0.01	Microtubule-actin cross-linking factor 1, isoforms 1/2/3/5 OS=Homo sapiens OX=9606 GN=MACF1 PE=1 SV=4
SwissProt	TLN1_HUMAN	116	269599	4	4	4	4	0.07	Talin-1 OS=Homo sapiens OX=9606 GN=TLN1 PE=1 SV=3
SwissProt	NUCKS_HUMAN	112	27280	1	1	1	1	0.19	Nuclear ubiquitous casein and cyclin-dependent kinase substrate 1 OS=Homo sapiens OX=9606 GN=NUCKS1 PE=1 SV=1
SwissProt	PGAM1_HUMAN	111	28786	4	4	4	4	0.92	Phosphoglycerate mutase 1 OS=Homo sapiens OX=9606 GN=PGAM1 PE=1 SV=2
SwissProt	TNNI1_HUMAN	111	21679	3	3	2	2	0.54	Troponin I, slow skeletal muscle OS=Homo sapiens OX=9606 GN=TNNI1 PE=1 SV=3
SwissProt	RS18_HUMAN	110	17708	2	2	2	2	0.69	40S ribosomal protein S18 OS=Homo sapiens OX=9606 GN=RPS18 PE=1 SV=3
SwissProt	S10A4_HUMAN	108	11721	3	3	3	3	2.26	Protein S100-A4 OS=Homo sapiens OX=9606 GN=S100A4 PE=1 SV=1
SwissProt	TB182_HUMAN	107	181685	3	3	3	3	0.08	182 kDa tankyrase-1-binding protein OS=Homo sapiens OX=9606 GN=TNKS1BP1 PE=1 SV=4
SwissProt	LMO7_HUMAN	106	192576	1	1	1	1	0.02	LIM domain only protein 7 OS=Homo sapiens OX=9606 GN=LMO7 PE=1 SV=3
SwissProt	SPRC_HUMAN	104	34610	2	2	1	1	0.15	SPARC OS=Homo sapiens OX=9606 GN=SPARC PE=1 SV=1
SwissProt	G3PT_HUMAN	103	44473	2	2	1	1	0.11	Glyceraldehyde-3-phosphate dehydrogenase, testis-specific OS=Homo sapiens OX=9606 GN=GAPDHS PE=1 SV=2
SwissProt	HNRPK_HUMAN	103	50944	4	4	3	3	0.32	Heterogeneous nuclear ribonucleoprotein K OS=Homo sapiens OX=9606 GN=HNRNPK PE=1 SV=1
SwissProt	CRYAB_HUMAN	102	20146	3	3	3	3	1.01	Alpha-crystallin B chain OS=Homo sapiens OX=9606 GN=CRYAB PE=1 SV=2
SwissProt	RRBP1_HUMAN	102	152365	3	3	3	3	0.1	Ribosome-binding protein 1 OS=Homo sapiens OX=9606 GN=RRBP1 PE=1 SV=5
SwissProt	RLA2_HUMAN	101	11658	1	1	1	1	0.49	60S acidic ribosomal protein P2 OS=Homo sapiens OX=9606 GN=RPLP2 PE=1 SV=1
SwissProt	YBOX1_HUMAN	101	35903	1	1	1	1	0.14	Nuclease-sensitive element-binding protein 1 OS=Homo sapiens OX=9606 GN=YBX1 PE=1 SV=3
SwissProt	MARCS_HUMAN	96	31536	1	1	1	1	0.16	Myristoylated alanine-rich C-kinase substrate OS=Homo sapiens OX=9606 GN=MARCKS PE=1 SV=4
SwissProt	FKB1A_HUMAN	96	11943	2	2	1	1	0.47	Peptidyl-prolyl cis-trans isomerase FKBP1A OS=Homo sapiens OX=9606 GN=FKBP1A PE=1 SV=2
SwissProt	HAP28_HUMAN	95	20618	3	3	3	3	0.98	28 kDa heat- and acid-stable phosphoprotein OS=Homo sapiens OX=9606 GN=PDAP1 PE=1 SV=1
SwissProt	NSRP1_HUMAN	94	66350	2	2	2	2	0.15	Nuclear speckle splicing regulatory protein 1 OS=Homo sapiens OX=9606 GN=NSRP1 PE=1 SV=1
SwissProt	MYL9_HUMAN	93	19814	4	4	3	3	1.03	Myosin regulatory light polypeptide 9 OS=Homo sapiens OX=9606 GN=MYL9 PE=1 SV=4
SwissProt	MECP2_HUMAN	92	52409	2	2	2	2	0.2	Methyl-CpG-binding protein 2 OS=Homo sapiens OX=9606 GN=MECP2 PE=1 SV=1
SwissProt	SMD2_HUMAN	91	13518	3	3	2	2	0.99	Small nuclear ribonucleoprotein Sm D2 OS=Homo sapiens OX=9606 GN=SNRPD2 PE=1 SV=1
SwissProt	SERPH_HUMAN	91	46411	3	3	3	3	0.36	Serpin H1 OS=Homo sapiens OX=9606 GN=SERPINH1 PE=1 SV=2
SwissProt	SMD3_HUMAN	90	13907	2	2	2	2	0.96	Small nuclear ribonucleoprotein Sm D3 OS=Homo sapiens OX=9606 GN=SNRPD3 PE=1 SV=1
SwissProt	PLEC_HUMAN	90	531466	3	3	3	3	0.03	Plectin OS=Homo sapiens OX=9606 GN=PLEC PE=1 SV=3
SwissProt	CALR_HUMAN	89	48112	2	2	2	2	0.22	Calreticulin OS=Homo sapiens OX=9606 GN=CALR PE=1 SV=1
SwissProt	PPIB_HUMAN	88	23728	2	2	2	2	0.48	Peptidyl-prolyl cis-trans isomerase B OS=Homo sapiens OX=9606 GN=PPIB PE=1 SV=2
SwissProt	AT1B3_HUMAN	88	31492	2	2	2	2	0.35	Sodium/potassium-transporting ATPase subunit beta-3 OS=Homo sapiens OX=9606 GN=ATP1B3 PE=1 SV=1
SwissProt	CYB5B_HUMAN	87	16322	1	1	1	1	0.33	Cytochrome b5 type B OS=Homo sapiens OX=9606 GN=CYB5B PE=1 SV=2
SwissProt	PDIA6_HUMAN	86	48091	2	2	2	2	0.22	Protein disulfide-isomerase A6 OS=Homo sapiens OX=9606 GN=PDIA6 PE=1 SV=1
SwissProt	RL7A_HUMAN	86	29977	3	3	3	3	0.6	60S ribosomal protein L7a OS=Homo sapiens OX=9606 GN=RPL7A PE=1 SV=2
SwissProt	KCRM_HUMAN	85	43074	3	3	2	2	0.24	Creatine kinase M-type OS=Homo sapiens OX=9606 GN=CKM PE=1 SV=2
SwissProt	SLIRP_HUMAN	85	12341	1	1	1	1	0.46	SRA stem-loop-interacting RNA-binding protein, mitochondrial OS=Homo sapiens OX=9606 GN=SLIRP PE=1 SV=1
SwissProt	USMG5_HUMAN	85	6453	1	1	1	1	1.02	Up-regulated during skeletal muscle growth protein 5 OS=Homo sapiens OX=9606 GN=USMG5 PE=1 SV=1
SwissProt	RL31_HUMAN	84	14454	2	2	1	1	0.38	60S ribosomal protein L31 OS=Homo sapiens OX=9606 GN=RPL31 PE=1 SV=1
SwissProt	RS27A_HUMAN	82	17953	2	2	2	2	0.68	Ubiquitin-40S ribosomal protein S27a OS=Homo sapiens OX=9606 GN=RPS27A PE=1 SV=2
SwissProt	PDIA4_HUMAN	81	72887	2	2	2	2	0.14	Protein disulfide-isomerase A4 OS=Homo sapiens OX=9606 GN=PDIA4 PE=1 SV=2
SwissProt	RBM27_HUMAN	81	118645	1	1	1	1	0.04	RNA-binding protein 27 OS=Homo sapiens OX=9606 GN=RBM27 PE=1 SV=2
SwissProt	HNRDL_HUMAN	80	46409	3	3	2	2	0.23	Heterogeneous nuclear ribonucleoprotein D-like OS=Homo sapiens OX=9606 GN=HNRNPDL PE=1 SV=3
SwissProt	SRCH_HUMAN	80	80196	3	3	2	2	0.13	Sarcoplasmic reticulum histidine-rich calcium-binding protein OS=Homo sapiens OX=9606 GN=HRC PE=1 SV=1
SwissProt	CD97_HUMAN	79	91809	1	1	1	1	0.05	CD97 antigen OS=Homo sapiens OX=9606 GN=CD97 PE=1 SV=4
SwissProt	CP17A_HUMAN	78	57334	9	9	1	1	0.09	Steroid 17-alpha-hydroxylase/17,20 lyase OS=Homo sapiens OX=9606 GN=CYP17A1 PE=1 SV=1
SwissProt	SAFB1_HUMAN	77	102580	1	1	1	1	0.05	Scaffold attachment factor B1 OS=Homo sapiens OX=9606 GN=SAFB PE=1 SV=4
SwissProt	RU1C_HUMAN	77	17381	1	1	1	1	0.31	U1 small nuclear ribonucleoprotein C OS=Homo sapiens OX=9606 GN=SNRPC PE=1 SV=1
SwissProt	DREB_HUMAN	77	71385	3	3	3	3	0.22	Drebrin OS=Homo sapiens OX=9606 GN=DBN1 PE=1 SV=4
SwissProt	PGRC1_HUMAN	77	21658	2	2	2	2	0.54	Membrane-associated progesterone receptor component 1 OS=Homo sapiens OX=9606 GN=PGRMC1 PE=1 SV=3
SwissProt	UCRIL_HUMAN	76	30796	1	1	1	1	0.17	Putative cytochrome b-c1 complex subunit Rieske-like protein 1 OS=Homo sapiens OX=9606 GN=UQCRFS1P1 PE=5 SV=1
SwissProt	ILF3_HUMAN	74	95279	2	2	2	2	0.1	Interleukin enhancer-binding factor 3 OS=Homo sapiens OX=9606 GN=ILF3 PE=1 SV=3
SwissProt	CALX_HUMAN	73	67526	2	2	1	1	0.07	Calnexin OS=Homo sapiens OX=9606 GN=CANX PE=1 SV=2
SwissProt	TPPP3_HUMAN	73	18974	1	1	1	1	0.28	Tubulin polymerization-promoting protein family member 3 OS=Homo sapiens OX=9606 GN=TPPP3 PE=1 SV=1
SwissProt	SPS2L_HUMAN	73	61691	1	1	1	1	0.08	SPATS2-like protein OS=Homo sapiens OX=9606 GN=SPATS2L PE=1 SV=2
SwissProt	ANXA5_HUMAN	72	35914	3	3	3	3	0.48	Annexin A5 OS=Homo sapiens OX=9606 GN=ANXA5 PE=1 SV=2
SwissProt	COX5B_HUMAN	71	13687	2	2	1	1	0.41	Cytochrome c oxidase subunit 5B, mitochondrial OS=Homo sapiens OX=9606 GN=COX5B PE=1 SV=2
SwissProt	RS13_HUMAN	71	17212	1	1	1	1	0.31	40S ribosomal protein S13 OS=Homo sapiens OX=9606 GN=RPS13 PE=1 SV=2
SwissProt	ATP5H_HUMAN	71	18480	1	1	1	1	0.29	ATP synthase subunit d, mitochondrial OS=Homo sapiens OX=9606 GN=ATP5H PE=1 SV=3
SwissProt	SON_HUMAN	69	263664	2	2	2	2	0.04	Protein SON OS=Homo sapiens OX=9606 GN=SON PE=1 SV=4
SwissProt	CNN2_HUMAN	69	33675	2	2	2	2	0.32	Calponin-2 OS=Homo sapiens OX=9606 GN=CNN2 PE=1 SV=4
SwissProt	TRY3_HUMAN	69	32508	1	1	1	1	0.16	Trypsin-3 OS=Homo sapiens OX=9606 GN=PRSS3 PE=1 SV=2
SwissProt	MIC19_HUMAN	69	26136	1	1	1	1	0.2	MICOS complex subunit MIC19 OS=Homo sapiens OX=9606 GN=CHCHD3 PE=1 SV=1
SwissProt	ACINU_HUMAN	68	151771	2	2	2	2	0.06	Apoptotic chromatin condensation inducer in the nucleus OS=Homo sapiens OX=9606 GN=ACIN1 PE=1 SV=2
SwissProt	MANF_HUMAN	67	20687	1	1	1	1	0.25	Mesencephalic astrocyte-derived neurotrophic factor OS=Homo sapiens OX=9606 GN=MANF PE=1 SV=3
SwissProt	MOS_HUMAN	66	37796	6	6	1	1	0.13	Proto-oncogene serine/threonine-protein kinase mos OS=Homo sapiens OX=9606 GN=MOS PE=1 SV=1
SwissProt	ATRX_HUMAN	66	282411	3	3	1	1	0.02	Transcriptional regulator ATRX OS=Homo sapiens OX=9606 GN=ATRX PE=1 SV=5
SwissProt	CLPX_HUMAN	65	69181	1	1	1	1	0.07	ATP-dependent Clp protease ATP-binding subunit clpX-like, mitochondrial OS=Homo sapiens OX=9606 GN=CLPX PE=1 SV=2
SwissProt	SRRM2_HUMAN	65	299438	1	1	1	1	0.02	Serine/arginine repetitive matrix protein 2 OS=Homo sapiens OX=9606 GN=SRRM2 PE=1 SV=2
SwissProt	S10AB_HUMAN	64	11733	1	1	1	1	0.48	Protein S100-A11 OS=Homo sapiens OX=9606 GN=S100A11 PE=1 SV=2
SwissProt	TRY6_HUMAN	63	26520	4	4	2	2	0.43	Putative trypsin-6 OS=Homo sapiens OX=9606 GN=PRSS3P2 PE=5 SV=2
SwissProt	SUCA_HUMAN	62	36227	1	1	1	1	0.14	Succinate--CoA ligase [ADP/GDP-forming] subunit alpha, mitochondrial OS=Homo sapiens OX=9606 GN=SUCLG1 PE=1 SV=4
SwissProt	SCRB2_HUMAN	62	54255	1	1	1	1	0.09	Lysosome membrane protein 2 OS=Homo sapiens OX=9606 GN=SCARB2 PE=1 SV=2
SwissProt	CK098_HUMAN	61	13790	1	1	1	1	0.4	Uncharacterized protein C11orf98 OS=Homo sapiens OX=9606 GN=C11orf98 PE=4 SV=1
SwissProt	POPD3_HUMAN	61	33848	1	1	1	1	0.15	Popeye domain-containing protein 3 OS=Homo sapiens OX=9606 GN=POPDC3 PE=2 SV=2
SwissProt	SMD1_HUMAN	61	13273	2	2	2	2	1.01	Small nuclear ribonucleoprotein Sm D1 OS=Homo sapiens OX=9606 GN=SNRPD1 PE=1 SV=1
SwissProt	SPCS1_HUMAN	60	11797	1	1	1	1	0.48	Signal peptidase complex subunit 1 OS=Homo sapiens OX=9606 GN=SPCS1 PE=1 SV=4
SwissProt	ITB1_HUMAN	60	88357	1	1	1	1	0.06	Integrin beta-1 OS=Homo sapiens OX=9606 GN=ITGB1 PE=1 SV=2
SwissProt	VAPB_HUMAN	60	27211	1	1	1	1	0.19	Vesicle-associated membrane protein-associated protein B/C OS=Homo sapiens OX=9606 GN=VAPB PE=1 SV=3
SwissProt	H1X_HUMAN	60	22474	1	1	1	1	0.23	Histone H1x OS=Homo sapiens OX=9606 GN=H1FX PE=1 SV=1
SwissProt	AHNK2_HUMAN	59	616242	3	3	3	3	0.02	Protein AHNAK2 OS=Homo sapiens OX=9606 GN=AHNAK2 PE=1 SV=2
SwissProt	TMA7_HUMAN	59	7062	1	1	1	1	0.9	Translation machinery-associated protein 7 OS=Homo sapiens OX=9606 GN=TMA7 PE=1 SV=1
SwissProt	RUXGL_HUMAN	59	8538	3	3	1	1	0.71	Putative small nuclear ribonucleoprotein G-like protein 15 OS=Homo sapiens OX=9606 GN=SNRPGP15 PE=5 SV=2
SwissProt	SHRM3_HUMAN	58	216724	2	2	1	1	0.02	Protein Shroom3 OS=Homo sapiens OX=9606 GN=SHROOM3 PE=1 SV=2
SwissProt	PLP2_HUMAN	57	16680	1	1	1	1	0.32	Proteolipid protein 2 OS=Homo sapiens OX=9606 GN=PLP2 PE=1 SV=1
SwissProt	ZN469_HUMAN	56	409949	3	3	1	1	0.01	Zinc finger protein 469 OS=Homo sapiens OX=9606 GN=ZNF469 PE=2 SV=3
SwissProt	RBM3_HUMAN	56	17160	1	1	1	1	0.31	RNA-binding protein 3 OS=Homo sapiens OX=9606 GN=RBM3 PE=1 SV=1
SwissProt	ALG3_HUMAN	56	50094	2	2	1	1	0.1	Dol-P-Man:Man(5)GlcNAc(2)-PP-Dol alpha-1,3-mannosyltransferase OS=Homo sapiens OX=9606 GN=ALG3 PE=1 SV=1
SwissProt	RS17_HUMAN	56	15540	1	1	1	1	0.35	40S ribosomal protein S17 OS=Homo sapiens OX=9606 GN=RPS17 PE=1 SV=2
SwissProt	RL27_HUMAN	56	15788	1	1	1	1	0.34	60S ribosomal protein L27 OS=Homo sapiens OX=9606 GN=RPL27 PE=1 SV=2
SwissProt	RM34_HUMAN	55	10159	1	1	1	1	0.57	39S ribosomal protein L34, mitochondrial OS=Homo sapiens OX=9606 GN=MRPL34 PE=1 SV=1
SwissProt	ATX2L_HUMAN	55	113304	1	1	1	1	0.04	Ataxin-2-like protein OS=Homo sapiens OX=9606 GN=ATXN2L PE=1 SV=2
SwissProt	TIFAB_HUMAN	54	17876	4	4	1	1	0.3	TRAF-interacting protein with FHA domain-containing protein B OS=Homo sapiens OX=9606 GN=TIFAB PE=1 SV=2
SwissProt	PPBT_HUMAN	53	57269	1	1	1	1	0.09	Alkaline phosphatase, tissue-nonspecific isozyme OS=Homo sapiens OX=9606 GN=ALPL PE=1 SV=4
SwissProt	PSMD4_HUMAN	53	40711	1	1	1	1	0.12	26S proteasome non-ATPase regulatory subunit 4 OS=Homo sapiens OX=9606 GN=PSMD4 PE=1 SV=1
SwissProt	AP3D1_HUMAN	53	130076	1	1	1	1	0.04	AP-3 complex subunit delta-1 OS=Homo sapiens OX=9606 GN=AP3D1 PE=1 SV=1
SwissProt	RS15A_HUMAN	52	14830	1	1	1	1	0.37	40S ribosomal protein S15a OS=Homo sapiens OX=9606 GN=RPS15A PE=1 SV=2
SwissProt	ABCF1_HUMAN	52	95866	1	1	1	1	0.05	ATP-binding cassette sub-family F member 1 OS=Homo sapiens OX=9606 GN=ABCF1 PE=1 SV=2
SwissProt	RAB1A_HUMAN	52	22663	1	1	1	1	0.23	Ras-related protein Rab-1A OS=Homo sapiens OX=9606 GN=RAB1A PE=1 SV=3
SwissProt	SERF2_HUMAN	52	6896	1	1	1	1	0.94	Small EDRK-rich factor 2 OS=Homo sapiens OX=9606 GN=SERF2 PE=1 SV=1
SwissProt	SCAM2_HUMAN	51	36625	2	2	1	1	0.14	Secretory carrier-associated membrane protein 2 OS=Homo sapiens OX=9606 GN=SCAMP2 PE=1 SV=2
SwissProt	MUC19_HUMAN	51	804768	5	5	1	1	0.01	Mucin-19 OS=Homo sapiens OX=9606 GN=MUC19 PE=1 SV=3
SwissProt	ATIF1_HUMAN	51	12241	1	1	1	1	0.46	ATPase inhibitor, mitochondrial OS=Homo sapiens OX=9606 GN=ATPIF1 PE=1 SV=1
SwissProt	PPME1_HUMAN	50	42288	5	5	1	1	0.12	Protein phosphatase methylesterase 1 OS=Homo sapiens OX=9606 GN=PPME1 PE=1 SV=3
SwissProt	THY1_HUMAN	50	17923	1	1	1	1	0.3	Thy-1 membrane glycoprotein OS=Homo sapiens OX=9606 GN=THY1 PE=1 SV=2
SwissProt	SAHH_HUMAN	50	47685	2	2	1	1	0.1	Adenosylhomocysteinase OS=Homo sapiens OX=9606 GN=AHCY PE=1 SV=4
SwissProt	RAB6A_HUMAN	49	23578	1	1	1	1	0.22	Ras-related protein Rab-6A OS=Homo sapiens OX=9606 GN=RAB6A PE=1 SV=3
SwissProt	CSRP2_HUMAN	49	20940	1	1	1	1	0.25	Cysteine and glycine-rich protein 2 OS=Homo sapiens OX=9606 GN=CSRP2 PE=1 SV=3
SwissProt	S2548_HUMAN	49	33418	1	1	1	1	0.15	Solute carrier family 25 member 48 OS=Homo sapiens OX=9606 GN=SLC25A48 PE=1 SV=2
SwissProt	RABL6_HUMAN	49	79500	1	1	1	1	0.06	Rab-like protein 6 OS=Homo sapiens OX=9606 GN=RABL6 PE=1 SV=2
SwissProt	CSKP_HUMAN	49	105056	2	2	1	1	0.05	Peripheral plasma membrane protein CASK OS=Homo sapiens OX=9606 GN=CASK PE=1 SV=3
SwissProt	SET_HUMAN	48	33469	1	1	1	1	0.15	Protein SET OS=Homo sapiens OX=9606 GN=SET PE=1 SV=3
SwissProt	CNN3_HUMAN	48	36391	1	1	1	1	0.14	Calponin-3 OS=Homo sapiens OX=9606 GN=CNN3 PE=1 SV=1
SwissProt	CMYA5_HUMAN	48	448935	2	2	1	1	0.01	Cardiomyopathy-associated protein 5 OS=Homo sapiens OX=9606 GN=CMYA5 PE=1 SV=3
SwissProt	BT3L4_HUMAN	48	17260	1	1	1	1	0.31	Transcription factor BTF3 homolog 4 OS=Homo sapiens OX=9606 GN=BTF3L4 PE=1 SV=1
SwissProt	CAPR1_HUMAN	48	78318	2	2	2	2	0.13	Caprin-1 OS=Homo sapiens OX=9606 GN=CAPRIN1 PE=1 SV=2
SwissProt	WBP11_HUMAN	48	69954	1	1	1	1	0.07	WW domain-binding protein 11 OS=Homo sapiens OX=9606 GN=WBP11 PE=1 SV=1
SwissProt	EDF1_HUMAN	48	16359	1	1	1	1	0.33	Endothelial differentiation-related factor 1 OS=Homo sapiens OX=9606 GN=EDF1 PE=1 SV=1
SwissProt	ROA2_HUMAN	48	37407	2	2	2	2	0.29	Heterogeneous nuclear ribonucleoproteins A2/B1 OS=Homo sapiens OX=9606 GN=HNRNPA2B1 PE=1 SV=2
SwissProt	VINC_HUMAN	47	123722	1	1	1	1	0.04	Vinculin OS=Homo sapiens OX=9606 GN=VCL PE=1 SV=4
SwissProt	PDLI5_HUMAN	47	63904	1	1	1	1	0.08	PDZ and LIM domain protein 5 OS=Homo sapiens OX=9606 GN=PDLIM5 PE=1 SV=5
SwissProt	TXND2_HUMAN	47	60367	2	2	1	1	0.08	Thioredoxin domain-containing protein 2 OS=Homo sapiens OX=9606 GN=TXNDC2 PE=1 SV=4
SwissProt	MED1_HUMAN	47	168373	1	1	1	1	0.03	Mediator of RNA polymerase II transcription subunit 1 OS=Homo sapiens OX=9606 GN=MED1 PE=1 SV=4
SwissProt	RB11A_HUMAN	47	24378	1	1	1	1	0.21	Ras-related protein Rab-11A OS=Homo sapiens OX=9606 GN=RAB11A PE=1 SV=3
SwissProt	SFPQ_HUMAN	46	76102	1	1	1	1	0.06	Splicing factor, proline- and glutamine-rich OS=Homo sapiens OX=9606 GN=SFPQ PE=1 SV=2
SwissProt	MO4L2_HUMAN	46	32288	1	1	1	1	0.16	Mortality factor 4-like protein 2 OS=Homo sapiens OX=9606 GN=MORF4L2 PE=1 SV=1
SwissProt	PFD2_HUMAN	46	16638	2	2	2	2	0.75	Prefoldin subunit 2 OS=Homo sapiens OX=9606 GN=PFDN2 PE=1 SV=1
SwissProt	CD151_HUMAN	46	28276	1	1	1	1	0.18	CD151 antigen OS=Homo sapiens OX=9606 GN=CD151 PE=1 SV=3
SwissProt	SPIR2_HUMAN	45	79620	2	2	1	1	0.06	Protein spire homolog 2 OS=Homo sapiens OX=9606 GN=SPIRE2 PE=1 SV=3
SwissProt	RLA1_HUMAN	45	11507	1	1	1	1	0.49	60S acidic ribosomal protein P1 OS=Homo sapiens OX=9606 GN=RPLP1 PE=1 SV=1
SwissProt	RS20_HUMAN	45	13364	2	2	1	1	0.42	40S ribosomal protein S20 OS=Homo sapiens OX=9606 GN=RPS20 PE=1 SV=1
SwissProt	CD11A_HUMAN	45	91306	1	1	1	1	0.05	Cyclin-dependent kinase 11A OS=Homo sapiens OX=9606 GN=CDK11A PE=1 SV=4
SwissProt	PSA3_HUMAN	45	28415	3	3	2	2	0.39	Proteasome subunit alpha type-3 OS=Homo sapiens OX=9606 GN=PSMA3 PE=1 SV=2
SwissProt	ARGL1_HUMAN	45	33197	1	1	1	1	0.15	Arginine and glutamate-rich protein 1 OS=Homo sapiens OX=9606 GN=ARGLU1 PE=1 SV=1
SwissProt	IFNA1_HUMAN	45	21711	9	9	1	1	0.24	Interferon alpha-1/13 OS=Homo sapiens OX=9606 GN=IFNA1 PE=1 SV=1
SwissProt	DMPK_HUMAN	44	69341	1	1	1	1	0.07	Myotonin-protein kinase OS=Homo sapiens OX=9606 GN=DMPK PE=1 SV=3
SwissProt	BCORL_HUMAN	44	182412	5	5	1	1	0.03	BCL-6 corepressor-like protein 1 OS=Homo sapiens OX=9606 GN=BCORL1 PE=1 SV=1
SwissProt	STIP1_HUMAN	43	62599	1	1	1	1	0.08	Stress-induced-phosphoprotein 1 OS=Homo sapiens OX=9606 GN=STIP1 PE=1 SV=1
SwissProt	PYM1_HUMAN	42	22642	1	1	1	1	0.23	Partner of Y14 and mago OS=Homo sapiens OX=9606 GN=PYM1 PE=1 SV=1
SwissProt	RFX4_HUMAN	42	83315	3	3	1	1	0.06	Transcription factor RFX4 OS=Homo sapiens OX=9606 GN=RFX4 PE=1 SV=2
SwissProt	KATL1_HUMAN	42	55357	2	2	1	1	0.09	Katanin p60 ATPase-containing subunit A-like 1 OS=Homo sapiens OX=9606 GN=KATNAL1 PE=1 SV=1
SwissProt	ALBU_HUMAN	41	69321	1	1	1	1	0.07	Serum albumin OS=Homo sapiens OX=9606 GN=ALB PE=1 SV=2
SwissProt	MXRA7_HUMAN	41	21452	1	1	1	1	0.24	Matrix-remodeling-associated protein 7 OS=Homo sapiens OX=9606 GN=MXRA7 PE=1 SV=1
SwissProt	EIFCL_HUMAN	41	105407	1	1	1	1	0.05	Eukaryotic translation initiation factor 3 subunit C-like protein OS=Homo sapiens OX=9606 GN=EIF3CL PE=3 SV=1
SwissProt	GANAB_HUMAN	41	106807	2	2	1	1	0.05	Neutral alpha-glucosidase AB OS=Homo sapiens OX=9606 GN=GANAB PE=1 SV=3
SwissProt	U2AF2_HUMAN	41	53467	1	1	1	1	0.09	Splicing factor U2AF 65 kDa subunit OS=Homo sapiens OX=9606 GN=U2AF2 PE=1 SV=4
SwissProt	COX41_HUMAN	40	19564	2	2	2	2	0.61	Cytochrome c oxidase subunit 4 isoform 1, mitochondrial OS=Homo sapiens OX=9606 GN=COX4I1 PE=1 SV=1
SwissProt	OR5DE_HUMAN	40	35799	1	1	1	1	0.14	Olfactory receptor 5D14 OS=Homo sapiens OX=9606 GN=OR5D14 PE=3 SV=1
SwissProt	RS12_HUMAN	39	14505	1	1	1	1	0.38	40S ribosomal protein S12 OS=Homo sapiens OX=9606 GN=RPS12 PE=1 SV=3
SwissProt	TIM13_HUMAN	39	10493	1	1	1	1	0.55	Mitochondrial import inner membrane translocase subunit Tim13 OS=Homo sapiens OX=9606 GN=TIMM13 PE=1 SV=1
SwissProt	RAP1A_HUMAN	39	20974	1	1	1	1	0.25	Ras-related protein Rap-1A OS=Homo sapiens OX=9606 GN=RAP1A PE=1 SV=1
SwissProt	MEX3D_HUMAN	39	64842	3	3	1	1	0.08	RNA-binding protein MEX3D OS=Homo sapiens OX=9606 GN=MEX3D PE=1 SV=3
SwissProt	PBX4_HUMAN	39	40829	1	1	1	1	0.12	Pre-B-cell leukemia transcription factor 4 OS=Homo sapiens OX=9606 GN=PBX4 PE=1 SV=2
SwissProt	TYW3_HUMAN	39	29775	1	1	1	1	0.17	tRNA wybutosine-synthesizing protein 3 homolog OS=Homo sapiens OX=9606 GN=TYW3 PE=2 SV=2
SwissProt	IKIP_HUMAN	38	39285	3	3	1	1	0.13	Inhibitor of nuclear factor kappa-B kinase-interacting protein OS=Homo sapiens OX=9606 GN=IKBIP PE=1 SV=1
SwissProt	HNRPC_HUMAN	38	33650	1	1	1	1	0.15	Heterogeneous nuclear ribonucleoproteins C1/C2 OS=Homo sapiens OX=9606 GN=HNRNPC PE=1 SV=4
SwissProt	GRD2I_HUMAN	38	132194	1	1	1	1	0.04	Delphilin OS=Homo sapiens OX=9606 GN=GRID2IP PE=3 SV=2
SwissProt	FSIP2_HUMAN	38	780119	2	2	1	1	0.01	Fibrous sheath-interacting protein 2 OS=Homo sapiens OX=9606 GN=FSIP2 PE=2 SV=4
SwissProt	S10AD_HUMAN	38	11464	1	1	1	1	0.5	Protein S100-A13 OS=Homo sapiens OX=9606 GN=S100A13 PE=1 SV=1
SwissProt	FHL3_HUMAN	38	31171	1	1	1	1	0.16	Four and a half LIM domains protein 3 OS=Homo sapiens OX=9606 GN=FHL3 PE=1 SV=4
SwissProt	PGAP1_HUMAN	37	105315	10	10	1	1	0.05	GPI inositol-deacylase OS=Homo sapiens OX=9606 GN=PGAP1 PE=1 SV=1
SwissProt	MVP_HUMAN	37	99266	2	2	2	2	0.1	Major vault protein OS=Homo sapiens OX=9606 GN=MVP PE=1 SV=4
SwissProt	UH1BL_HUMAN	37	164095	2	2	1	1	0.03	UHRF1-binding protein 1-like OS=Homo sapiens OX=9606 GN=UHRF1BP1L PE=1 SV=2
SwissProt	ELOA1_HUMAN	37	89853	1	1	1	1	0.05	Elongin-A OS=Homo sapiens OX=9606 GN=ELOA PE=1 SV=2
SwissProt	GEMI4_HUMAN	37	119960	4	4	1	1	0.04	Gem-associated protein 4 OS=Homo sapiens OX=9606 GN=GEMIN4 PE=1 SV=2
SwissProt	KTN1_HUMAN	37	156179	1	1	1	1	0.03	Kinectin OS=Homo sapiens OX=9606 GN=KTN1 PE=1 SV=1
SwissProt	GGH_HUMAN	37	35941	1	1	1	1	0.14	Gamma-glutamyl hydrolase OS=Homo sapiens OX=9606 GN=GGH PE=1 SV=2
SwissProt	SPF30_HUMAN	37	26694	1	1	1	1	0.19	Survival of motor neuron-related-splicing factor 30 OS=Homo sapiens OX=9606 GN=SMNDC1 PE=1 SV=1
SwissProt	PTMS_HUMAN	37	11523	1	1	1	1	0.49	Parathymosin OS=Homo sapiens OX=9606 GN=PTMS PE=1 SV=2
SwissProt	KLH35_HUMAN	36	62852	2	2	1	1	0.08	Kelch-like protein 35 OS=Homo sapiens OX=9606 GN=KLHL35 PE=1 SV=3
SwissProt	L10K_HUMAN	36	10570	2	2	2	2	1.4	Leydig cell tumor 10 kDa protein homolog OS=Homo sapiens OX=9606 GN=C19orf53 PE=1 SV=1
SwissProt	ADCY6_HUMAN	36	130531	1	1	1	1	0.04	Adenylate cyclase type 6 OS=Homo sapiens OX=9606 GN=ADCY6 PE=1 SV=2
SwissProt	SYNM_HUMAN	36	54056	2	2	1	1	0.09	Probable asparagine--tRNA ligase, mitochondrial OS=Homo sapiens OX=9606 GN=NARS2 PE=1 SV=3
SwissProt	SRRM1_HUMAN	36	102274	1	1	1	1	0.05	Serine/arginine repetitive matrix protein 1 OS=Homo sapiens OX=9606 GN=SRRM1 PE=1 SV=2
SwissProt	LDHB_HUMAN	36	36615	1	1	1	1	0.14	L-lactate dehydrogenase B chain OS=Homo sapiens OX=9606 GN=LDHB PE=1 SV=2
SwissProt	GLRX1_HUMAN	36	11768	1	1	1	1	0.48	Glutaredoxin-1 OS=Homo sapiens OX=9606 GN=GLRX PE=1 SV=2
SwissProt	LRSM1_HUMAN	35	83541	2	2	1	1	0.06	E3 ubiquitin-protein ligase LRSAM1 OS=Homo sapiens OX=9606 GN=LRSAM1 PE=1 SV=1
SwissProt	HEXI1_HUMAN	35	40598	1	1	1	1	0.12	Protein HEXIM1 OS=Homo sapiens OX=9606 GN=HEXIM1 PE=1 SV=1
SwissProt	DDX17_HUMAN	35	80222	1	1	1	1	0.06	Probable ATP-dependent RNA helicase DDX17 OS=Homo sapiens OX=9606 GN=DDX17 PE=1 SV=2
SwissProt	PRC2C_HUMAN	35	316718	1	1	1	1	0.02	Protein PRRC2C OS=Homo sapiens OX=9606 GN=PRRC2C PE=1 SV=4
SwissProt	ICA1L_HUMAN	35	54373	1	1	1	1	0.09	Islet cell autoantigen 1-like protein OS=Homo sapiens OX=9606 GN=ICA1L PE=1 SV=1
SwissProt	PFD6_HUMAN	34	14574	2	2	2	2	0.9	Prefoldin subunit 6 OS=Homo sapiens OX=9606 GN=PFDN6 PE=1 SV=1
SwissProt	CABP8_HUMAN	34	24821	1	1	1	1	0.21	Calcium-binding protein 8 OS=Homo sapiens OX=9606 GN=CALN1 PE=1 SV=1
SwissProt	PSB6_HUMAN	34	25341	1	1	1	1	0.2	Proteasome subunit beta type-6 OS=Homo sapiens OX=9606 GN=PSMB6 PE=1 SV=4
SwissProt	GBG12_HUMAN	34	8001	1	1	1	1	0.77	Guanine nucleotide-binding protein G(I)/G(S)/G(O) subunit gamma-12 OS=Homo sapiens OX=9606 GN=GNG12 PE=1 SV=3
SwissProt	HNRPU_HUMAN	34	90528	1	1	1	1	0.05	Heterogeneous nuclear ribonucleoprotein U OS=Homo sapiens OX=9606 GN=HNRNPU PE=1 SV=6
SwissProt	OPA1_HUMAN	34	111561	1	1	1	1	0.04	Dynamin-like 120 kDa protein, mitochondrial OS=Homo sapiens OX=9606 GN=OPA1 PE=1 SV=3
SwissProt	PK1L1_HUMAN	34	315233	3	3	1	1	0.02	Polycystic kidney disease protein 1-like 1 OS=Homo sapiens OX=9606 GN=PKD1L1 PE=1 SV=1
SwissProt	RSSA_HUMAN	34	32833	1	1	1	1	0.15	40S ribosomal protein SA OS=Homo sapiens OX=9606 GN=RPSA PE=1 SV=4
SwissProt	ROCK2_HUMAN	34	160799	1	1	1	1	0.03	Rho-associated protein kinase 2 OS=Homo sapiens OX=9606 GN=ROCK2 PE=1 SV=4
SwissProt	FBW1B_HUMAN	34	62051	1	1	1	1	0.08	F-box/WD repeat-containing protein 11 OS=Homo sapiens OX=9606 GN=FBXW11 PE=1 SV=1
SwissProt	SNRPA_HUMAN	34	31259	1	1	1	1	0.16	U1 small nuclear ribonucleoprotein A OS=Homo sapiens OX=9606 GN=SNRPA PE=1 SV=3
SwissProt	EEA1_HUMAN	33	162367	1	1	1	1	0.03	Early endosome antigen 1 OS=Homo sapiens OX=9606 GN=EEA1 PE=1 SV=2
SwissProt	TRPM7_HUMAN	33	212561	4	4	1	1	0.02	Transient receptor potential cation channel subfamily M member 7 OS=Homo sapiens OX=9606 GN=TRPM7 PE=1 SV=1
SwissProt	CD5R1_HUMAN	33	34039	1	1	1	1	0.15	Cyclin-dependent kinase 5 activator 1 OS=Homo sapiens OX=9606 GN=CDK5R1 PE=1 SV=1
SwissProt	TB10B_HUMAN	33	87145	1	1	1	1	0.06	TBC1 domain family member 10B OS=Homo sapiens OX=9606 GN=TBC1D10B PE=1 SV=3
SwissProt	ZRAB2_HUMAN	33	37382	1	1	1	1	0.13	Zinc finger Ran-binding domain-containing protein 2 OS=Homo sapiens OX=9606 GN=ZRANB2 PE=1 SV=2
SwissProt	DCAF4_HUMAN	33	55658	1	1	1	1	0.09	DDB1- and CUL4-associated factor 4 OS=Homo sapiens OX=9606 GN=DCAF4 PE=1 SV=3
SwissProt	NCLN_HUMAN	33	62935	1	1	1	1	0.08	Nicalin OS=Homo sapiens OX=9606 GN=NCLN PE=1 SV=2
SwissProt	PLXA3_HUMAN	33	207570	1	1	1	1	0.02	Plexin-A3 OS=Homo sapiens OX=9606 GN=PLXNA3 PE=1 SV=2
SwissProt	NBEL2_HUMAN	32	302326	1	1	1	1	0.02	Neurobeachin-like protein 2 OS=Homo sapiens OX=9606 GN=NBEAL2 PE=1 SV=2
SwissProt	KINH_HUMAN	32	109617	1	1	1	1	0.04	Kinesin-1 heavy chain OS=Homo sapiens OX=9606 GN=KIF5B PE=1 SV=1
SwissProt	IFT81_HUMAN	32	79696	1	1	1	1	0.06	Intraflagellar transport protein 81 homolog OS=Homo sapiens OX=9606 GN=IFT81 PE=1 SV=1
SwissProt	PRS6A_HUMAN	32	49172	1	1	1	1	0.1	26S proteasome regulatory subunit 6A OS=Homo sapiens OX=9606 GN=PSMC3 PE=1 SV=3
SwissProt	ODBB_HUMAN	32	43095	1	1	1	1	0.12	2-oxoisovalerate dehydrogenase subunit beta, mitochondrial OS=Homo sapiens OX=9606 GN=BCKDHB PE=1 SV=2
SwissProt	F13A_HUMAN	32	83215	2	2	2	2	0.12	Coagulation factor XIII A chain OS=Homo sapiens OX=9606 GN=F13A1 PE=1 SV=4
SwissProt	I18RA_HUMAN	32	68266	1	1	1	1	0.07	Interleukin-18 receptor accessory protein OS=Homo sapiens OX=9606 GN=IL18RAP PE=1 SV=1
SwissProt	MAFF_HUMAN	32	17749	1	1	1	1	0.3	Transcription factor MafF OS=Homo sapiens OX=9606 GN=MAFF PE=1 SV=2
SwissProt	CIP4_HUMAN	32	68310	1	1	1	1	0.07	Cdc42-interacting protein 4 OS=Homo sapiens OX=9606 GN=TRIP10 PE=1 SV=3
SwissProt	NRTN_HUMAN	32	22391	2	2	1	1	0.23	Neurturin OS=Homo sapiens OX=9606 GN=NRTN PE=1 SV=1
SwissProt	LRP1_HUMAN	32	504276	2	2	2	2	0.02	Prolow-density lipoprotein receptor-related protein 1 OS=Homo sapiens OX=9606 GN=LRP1 PE=1 SV=2
SwissProt	GLYL2_HUMAN	32	34255	2	2	1	1	0.15	Glycine N-acyltransferase-like protein 2 OS=Homo sapiens OX=9606 GN=GLYATL2 PE=1 SV=1
SwissProt	ZN532_HUMAN	31	141606	1	1	1	1	0.03	Zinc finger protein 532 OS=Homo sapiens OX=9606 GN=ZNF532 PE=1 SV=2
SwissProt	GBA3_HUMAN	31	53662	1	1	1	1	0.09	Cytosolic beta-glucosidase OS=Homo sapiens OX=9606 GN=GBA3 PE=1 SV=2
SwissProt	ZN185_HUMAN	31	73480	1	1	1	1	0.07	Zinc finger protein 185 OS=Homo sapiens OX=9606 GN=ZNF185 PE=1 SV=3
SwissProt	SCNBA_HUMAN	31	204788	2	2	1	1	0.02	Sodium channel protein type 11 subunit alpha OS=Homo sapiens OX=9606 GN=SCN11A PE=1 SV=2
SwissProt	CTRO_HUMAN	31	231286	1	1	1	1	0.02	Citron Rho-interacting kinase OS=Homo sapiens OX=9606 GN=CIT PE=1 SV=2
SwissProt	C2D2B_HUMAN	31	122877	1	1	1	1	0.04	Protein CC2D2B OS=Homo sapiens OX=9606 GN=CC2D2B PE=2 SV=3
SwissProt	NUCB1_HUMAN	31	53846	1	1	1	1	0.09	Nucleobindin-1 OS=Homo sapiens OX=9606 GN=NUCB1 PE=1 SV=4
SwissProt	INT2_HUMAN	30	134237	3	3	1	1	0.04	Integrator complex subunit 2 OS=Homo sapiens OX=9606 GN=INTS2 PE=1 SV=2
SwissProt	BIG2_HUMAN	30	201909	1	1	1	1	0.02	Brefeldin A-inhibited guanine nucleotide-exchange protein 2 OS=Homo sapiens OX=9606 GN=ARFGEF2 PE=1 SV=3
SwissProt	RU17_HUMAN	30	51526	1	1	1	1	0.1	U1 small nuclear ribonucleoprotein 70 kDa OS=Homo sapiens OX=9606 GN=SNRNP70 PE=1 SV=2
SwissProt	SPTN1_HUMAN	30	284364	2	2	2	2	0.03	Spectrin alpha chain, non-erythrocytic 1 OS=Homo sapiens OX=9606 GN=SPTAN1 PE=1 SV=3
SwissProt	S39A8_HUMAN	30	49598	3	3	1	1	0.1	Zinc transporter ZIP8 OS=Homo sapiens OX=9606 GN=SLC39A8 PE=2 SV=1
SwissProt	NB5R3_HUMAN	30	34213	1	1	1	1	0.15	NADH-cytochrome b5 reductase 3 OS=Homo sapiens OX=9606 GN=CYB5R3 PE=1 SV=3
SwissProt	CRY1_HUMAN	30	66352	1	1	1	1	0.07	Cryptochrome-1 OS=Homo sapiens OX=9606 GN=CRY1 PE=1 SV=1
SwissProt	G3BP1_HUMAN	30	52132	2	2	2	2	0.2	Ras GTPase-activating protein-binding protein 1 OS=Homo sapiens OX=9606 GN=G3BP1 PE=1 SV=1
SwissProt	CLPP_HUMAN	30	30161	1	1	1	1	0.17	ATP-dependent Clp protease proteolytic subunit, mitochondrial OS=Homo sapiens OX=9606 GN=CLPP PE=1 SV=1
SwissProt	IMPA2_HUMAN	30	31301	1	1	1	1	0.16	Inositol monophosphatase 2 OS=Homo sapiens OX=9606 GN=IMPA2 PE=1 SV=1
SwissProt	CREM_HUMAN	30	38916	1	1	1	1	0.13	cAMP-responsive element modulator OS=Homo sapiens OX=9606 GN=CREM PE=1 SV=5
SwissProt	COOA1_HUMAN	30	175388	1	1	1	1	0.03	Collagen alpha-1(XXIV) chain OS=Homo sapiens OX=9606 GN=COL24A1 PE=1 SV=2
SwissProt	SCMC2_HUMAN	30	52629	1	1	1	1	0.09	Calcium-binding mitochondrial carrier protein SCaMC-2 OS=Homo sapiens OX=9606 GN=SLC25A25 PE=1 SV=1
SwissProt	EF1B_HUMAN	30	24748	1	1	1	1	0.21	Elongation factor 1-beta OS=Homo sapiens OX=9606 GN=EEF1B2 PE=1 SV=3
SwissProt	LONP2_HUMAN	30	94557	1	1	1	1	0.05	Lon protease homolog 2, peroxisomal OS=Homo sapiens OX=9606 GN=LONP2 PE=1 SV=1
SwissProt	EF2_HUMAN	30	95277	2	2	2	2	0.1	Elongation factor 2 OS=Homo sapiens OX=9606 GN=EEF2 PE=1 SV=4
SwissProt	TCPE_HUMAN	30	59633	1	1	1	1	0.08	T-complex protein 1 subunit epsilon OS=Homo sapiens OX=9606 GN=CCT5 PE=1 SV=1
SwissProt	ANKH1_HUMAN	30	269291	1	1	1	1	0.02	Ankyrin repeat and KH domain-containing protein 1 OS=Homo sapiens OX=9606 GN=ANKHD1 PE=1 SV=1
SwissProt	LZTL1_HUMAN	29	34571	1	1	1	1	0.15	Leucine zipper transcription factor-like protein 1 OS=Homo sapiens OX=9606 GN=LZTFL1 PE=1 SV=1
SwissProt	LMLN_HUMAN	29	73521	1	1	1	1	0.07	Leishmanolysin-like peptidase OS=Homo sapiens OX=9606 GN=LMLN PE=2 SV=2
SwissProt	VIP2_HUMAN	29	140318	1	1	1	1	0.03	Inositol hexakisphosphate and diphosphoinositol-pentakisphosphate kinase 2 OS=Homo sapiens OX=9606 GN=PPIP5K2 PE=1 SV=3
SwissProt	SRS10_HUMAN	29	31282	1	1	1	1	0.16	Serine/arginine-rich splicing factor 10 OS=Homo sapiens OX=9606 GN=SRSF10 PE=1 SV=1
SwissProt	SYNE2_HUMAN	29	795944	2	2	1	1	0.01	Nesprin-2 OS=Homo sapiens OX=9606 GN=SYNE2 PE=1 SV=3
SwissProt	CP110_HUMAN	29	113353	1	1	1	1	0.04	Centriolar coiled-coil protein of 110 kDa OS=Homo sapiens OX=9606 GN=CCP110 PE=1 SV=3
SwissProt	PHB_HUMAN	29	29786	1	1	1	1	0.17	Prohibitin OS=Homo sapiens OX=9606 GN=PHB PE=1 SV=1
SwissProt	NEMP2_HUMAN	29	48632	1	1	1	1	0.1	Nuclear envelope integral membrane protein 2 OS=Homo sapiens OX=9606 GN=NEMP2 PE=2 SV=3
SwissProt	COX5A_HUMAN	29	16752	1	1	1	1	0.32	Cytochrome c oxidase subunit 5A, mitochondrial OS=Homo sapiens OX=9606 GN=COX5A PE=1 SV=2
SwissProt	BCAM_HUMAN	29	67363	1	1	1	1	0.07	Basal cell adhesion molecule OS=Homo sapiens OX=9606 GN=BCAM PE=1 SV=2
SwissProt	RAN_HUMAN	29	24408	1	1	1	1	0.21	GTP-binding nuclear protein Ran OS=Homo sapiens OX=9606 GN=RAN PE=1 SV=3
SwissProt	D19L3_HUMAN	28	83142	1	1	1	1	0.06	Probable C-mannosyltransferase DPY19L3 OS=Homo sapiens OX=9606 GN=DPY19L3 PE=2 SV=1
SwissProt	ANR11_HUMAN	28	297731	1	1	1	1	0.02	Ankyrin repeat domain-containing protein 11 OS=Homo sapiens OX=9606 GN=ANKRD11 PE=1 SV=3
SwissProt	PRAF3_HUMAN	28	21600	1	1	1	1	0.24	PRA1 family protein 3 OS=Homo sapiens OX=9606 GN=ARL6IP5 PE=1 SV=1
SwissProt	FBF1_HUMAN	28	125370	1	1	1	1	0.04	Fas-binding factor 1 OS=Homo sapiens OX=9606 GN=FBF1 PE=1 SV=2
SwissProt	FHR5_HUMAN	28	64377	1	1	1	1	0.08	Complement factor H-related protein 5 OS=Homo sapiens OX=9606 GN=CFHR5 PE=1 SV=1
SwissProt	HMGN1_HUMAN	28	10653	1	1	1	1	0.54	Non-histone chromosomal protein HMG-14 OS=Homo sapiens OX=9606 GN=HMGN1 PE=1 SV=3
SwissProt	PQBP1_HUMAN	28	30454	1	1	1	1	0.17	Polyglutamine-binding protein 1 OS=Homo sapiens OX=9606 GN=PQBP1 PE=1 SV=1
SwissProt	KAP0_HUMAN	28	42955	1	1	1	1	0.12	cAMP-dependent protein kinase type I-alpha regulatory subunit OS=Homo sapiens OX=9606 GN=PRKAR1A PE=1 SV=1
SwissProt	SWAHB_HUMAN	28	85690	1	1	1	1	0.06	Ankyrin repeat domain-containing protein SOWAHB OS=Homo sapiens OX=9606 GN=SOWAHB PE=1 SV=1
SwissProt	CBX5_HUMAN	28	22211	1	1	1	1	0.24	Chromobox protein homolog 5 OS=Homo sapiens OX=9606 GN=CBX5 PE=1 SV=1
SwissProt	ST38L_HUMAN	28	53968	1	1	1	1	0.09	Serine/threonine-protein kinase 38-like OS=Homo sapiens OX=9606 GN=STK38L PE=1 SV=3
SwissProt	ATAD2_HUMAN	28	158456	1	1	1	1	0.03	ATPase family AAA domain-containing protein 2 OS=Homo sapiens OX=9606 GN=ATAD2 PE=1 SV=1
SwissProt	ZN638_HUMAN	28	220488	1	1	1	1	0.02	Zinc finger protein 638 OS=Homo sapiens OX=9606 GN=ZNF638 PE=1 SV=2
SwissProt	SELH_HUMAN	28	13446	1	1	1	1	0.41	Selenoprotein H OS=Homo sapiens OX=9606 GN=SELENOH PE=1 SV=2
SwissProt	ZBT38_HUMAN	28	134172	1	1	1	1	0.04	Zinc finger and BTB domain-containing protein 38 OS=Homo sapiens OX=9606 GN=ZBTB38 PE=1 SV=2
SwissProt	MOES_HUMAN	28	67778	1	1	1	1	0.07	Moesin OS=Homo sapiens OX=9606 GN=MSN PE=1 SV=3
SwissProt	MY18B_HUMAN	28	285038	1	1	1	1	0.02	Unconventional myosin-XVIIIb OS=Homo sapiens OX=9606 GN=MYO18B PE=1 SV=2
SwissProt	BTK_HUMAN	27	76232	2	2	1	1	0.06	Tyrosine-protein kinase BTK OS=Homo sapiens OX=9606 GN=BTK PE=1 SV=3
SwissProt	SF3B1_HUMAN	27	145738	1	1	1	1	0.03	Splicing factor 3B subunit 1 OS=Homo sapiens OX=9606 GN=SF3B1 PE=1 SV=3
SwissProt	KIF19_HUMAN	27	111264	1	1	1	1	0.04	Kinesin-like protein KIF19 OS=Homo sapiens OX=9606 GN=KIF19 PE=2 SV=2
SwissProt	MY18A_HUMAN	27	232971	1	1	1	1	0.02	Unconventional myosin-XVIIIa OS=Homo sapiens OX=9606 GN=MYO18A PE=1 SV=3
SwissProt	SYNEM_HUMAN	27	172663	1	1	1	1	0.03	Synemin OS=Homo sapiens OX=9606 GN=SYNM PE=1 SV=2
SwissProt	CTC1_HUMAN	27	134523	1	1	1	1	0.04	CST complex subunit CTC1 OS=Homo sapiens OX=9606 GN=CTC1 PE=1 SV=2
SwissProt	CCD43_HUMAN	27	25233	1	1	1	1	0.2	Coiled-coil domain-containing protein 43 OS=Homo sapiens OX=9606 GN=CCDC43 PE=1 SV=2
SwissProt	ABCAD_HUMAN	27	575791	1	1	1	1	0.01	ATP-binding cassette sub-family A member 13 OS=Homo sapiens OX=9606 GN=ABCA13 PE=2 SV=3
SwissProt	GSTP1_HUMAN	27	23341	1	1	1	1	0.22	Glutathione S-transferase P OS=Homo sapiens OX=9606 GN=GSTP1 PE=1 SV=2
SwissProt	CAVN1_HUMAN	27	43450	2	2	2	2	0.24	Caveolae-associated protein 1 OS=Homo sapiens OX=9606 GN=CAVIN1 PE=1 SV=1
SwissProt	WWC3_HUMAN	26	122600	1	1	1	1	0.04	Protein WWC3 OS=Homo sapiens OX=9606 GN=WWC3 PE=1 SV=3
SwissProt	GT251_HUMAN	26	71590	1	1	1	1	0.07	Procollagen galactosyltransferase 1 OS=Homo sapiens OX=9606 GN=COLGALT1 PE=1 SV=1
SwissProt	GDE_HUMAN	26	174652	1	1	1	1	0.03	Glycogen debranching enzyme OS=Homo sapiens OX=9606 GN=AGL PE=1 SV=3
SwissProt	STK36_HUMAN	26	143903	1	1	1	1	0.03	Serine/threonine-protein kinase 36 OS=Homo sapiens OX=9606 GN=STK36 PE=1 SV=2
SwissProt	MMAB_HUMAN	26	27371	1	1	1	1	0.19	Cob(I)yrinic acid a,c-diamide adenosyltransferase, mitochondrial OS=Homo sapiens OX=9606 GN=MMAB PE=1 SV=1
SwissProt	SYN1_HUMAN	26	74066	1	1	1	1	0.07	Synapsin-1 OS=Homo sapiens OX=9606 GN=SYN1 PE=1 SV=3
SwissProt	EFC4A_HUMAN	26	44929	2	2	1	1	0.11	EF-hand calcium-binding domain-containing protein 4A OS=Homo sapiens OX=9606 GN=CRACR2B PE=1 SV=3
SwissProt	O51V1_HUMAN	26	36724	2	2	1	1	0.14	Olfactory receptor 51V1 OS=Homo sapiens OX=9606 GN=OR51V1 PE=3 SV=2
SwissProt	FANCI_HUMAN	26	149229	1	1	1	1	0.03	Fanconi anemia group I protein OS=Homo sapiens OX=9606 GN=FANCI PE=1 SV=4
SwissProt	HUWE1_HUMAN	26	481589	1	1	1	1	0.01	E3 ubiquitin-protein ligase HUWE1 OS=Homo sapiens OX=9606 GN=HUWE1 PE=1 SV=3
SwissProt	CNDH2_HUMAN	26	68184	1	1	1	1	0.07	Condensin-2 complex subunit H2 OS=Homo sapiens OX=9606 GN=NCAPH2 PE=1 SV=1
SwissProt	TRI73_HUMAN	26	28498	1	1	1	1	0.18	Tripartite motif-containing protein 73 OS=Homo sapiens OX=9606 GN=TRIM73 PE=2 SV=1
SwissProt	EMAL5_HUMAN	26	219287	1	1	1	1	0.02	Echinoderm microtubule-associated protein-like 5 OS=Homo sapiens OX=9606 GN=EML5 PE=2 SV=3
SwissProt	TBD2A_HUMAN	26	105348	1	1	1	1	0.05	TBC1 domain family member 2A OS=Homo sapiens OX=9606 GN=TBC1D2 PE=1 SV=3
SwissProt	PTBP1_HUMAN	26	57186	1	1	1	1	0.09	Polypyrimidine tract-binding protein 1 OS=Homo sapiens OX=9606 GN=PTBP1 PE=1 SV=1
SwissProt	PSB1_HUMAN	26	26472	1	1	1	1	0.19	Proteasome subunit beta type-1 OS=Homo sapiens OX=9606 GN=PSMB1 PE=1 SV=2
SwissProt	EF1D_HUMAN	25	31103	1	1	1	1	0.16	Elongation factor 1-delta OS=Homo sapiens OX=9606 GN=EEF1D PE=1 SV=5
SwissProt	PNMA2_HUMAN	25	41483	1	1	1	1	0.12	Paraneoplastic antigen Ma2 OS=Homo sapiens OX=9606 GN=PNMA2 PE=1 SV=2
SwissProt	SPTN2_HUMAN	25	271157	2	2	2	2	0.04	Spectrin beta chain, non-erythrocytic 2 OS=Homo sapiens OX=9606 GN=SPTBN2 PE=1 SV=3
SwissProt	ENK6_HUMAN	25	79167	1	1	1	1	0.06	Endogenous retrovirus group K member 6 Env polyprotein OS=Homo sapiens OX=9606 GN=ERVK-6 PE=1 SV=1
SwissProt	RB6I2_HUMAN	25	128008	1	1	1	1	0.04	ELKS/Rab6-interacting/CAST family member 1 OS=Homo sapiens OX=9606 GN=ERC1 PE=1 SV=1
SwissProt	NPAS2_HUMAN	25	91733	2	2	1	1	0.05	Neuronal PAS domain-containing protein 2 OS=Homo sapiens OX=9606 GN=NPAS2 PE=1 SV=3
SwissProt	HSPB8_HUMAN	25	21591	1	1	1	1	0.24	Heat shock protein beta-8 OS=Homo sapiens OX=9606 GN=HSPB8 PE=1 SV=1
SwissProt	MTNA_HUMAN	25	39125	1	1	1	1	0.13	Methylthioribose-1-phosphate isomerase OS=Homo sapiens OX=9606 GN=MRI1 PE=1 SV=1
SwissProt	LYSM1_HUMAN	25	24988	1	1	1	1	0.21	LysM and putative peptidoglycan-binding domain-containing protein 1 OS=Homo sapiens OX=9606 GN=LYSMD1 PE=1 SV=1
SwissProt	HERC1_HUMAN	25	531891	1	1	1	1	0.01	Probable E3 ubiquitin-protein ligase HERC1 OS=Homo sapiens OX=9606 GN=HERC1 PE=1 SV=2
SwissProt	EXOC8_HUMAN	25	81747	1	1	1	1	0.06	Exocyst complex component 8 OS=Homo sapiens OX=9606 GN=EXOC8 PE=1 SV=2
SwissProt	MTCL1_HUMAN	25	209397	1	1	1	1	0.02	Microtubule cross-linking factor 1 OS=Homo sapiens OX=9606 GN=MTCL1 PE=1 SV=5
SwissProt	SSH2_HUMAN	25	158116	3	3	2	2	0.06	Protein phosphatase Slingshot homolog 2 OS=Homo sapiens OX=9606 GN=SSH2 PE=1 SV=1
SwissProt	RL38_HUMAN	25	8213	2	2	2	2	2.05	60S ribosomal protein L38 OS=Homo sapiens OX=9606 GN=RPL38 PE=1 SV=2
SwissProt	TM1L2_HUMAN	25	55522	1	1	1	1	0.09	TOM1-like protein 2 OS=Homo sapiens OX=9606 GN=TOM1L2 PE=1 SV=1
SwissProt	TKFC_HUMAN	24	58910	1	1	1	1	0.08	Triokinase/FMN cyclase OS=Homo sapiens OX=9606 GN=TKFC PE=1 SV=2
SwissProt	BICD1_HUMAN	24	110682	1	1	1	1	0.04	Protein bicaudal D homolog 1 OS=Homo sapiens OX=9606 GN=BICD1 PE=1 SV=3
SwissProt	ANK3_HUMAN	24	480113	2	2	2	2	0.02	Ankyrin-3 OS=Homo sapiens OX=9606 GN=ANK3 PE=1 SV=3
SwissProt	DRD3_HUMAN	24	44196	1	1	1	1	0.11	D(3) dopamine receptor OS=Homo sapiens OX=9606 GN=DRD3 PE=1 SV=2
SwissProt	ZBT14_HUMAN	24	50924	1	1	1	1	0.1	Zinc finger and BTB domain-containing protein 14 OS=Homo sapiens OX=9606 GN=ZBTB14 PE=1 SV=2
SwissProt	RL12_HUMAN	24	17808	1	1	1	1	0.3	60S ribosomal protein L12 OS=Homo sapiens OX=9606 GN=RPL12 PE=1 SV=1
SwissProt	CL029_HUMAN	24	37466	1	1	1	1	0.13	Uncharacterized protein C12orf29 OS=Homo sapiens OX=9606 GN=C12orf29 PE=1 SV=2
SwissProt	VPS39_HUMAN	24	101744	1	1	1	1	0.05	Vam6/Vps39-like protein OS=Homo sapiens OX=9606 GN=VPS39 PE=1 SV=2
SwissProt	BZW1_HUMAN	24	48013	1	1	1	1	0.1	Basic leucine zipper and W2 domain-containing protein 1 OS=Homo sapiens OX=9606 GN=BZW1 PE=1 SV=1
SwissProt	TDRD9_HUMAN	24	155584	3	3	1	1	0.03	ATP-dependent RNA helicase TDRD9 OS=Homo sapiens OX=9606 GN=TDRD9 PE=2 SV=3
SwissProt	RASEF_HUMAN	24	82828	1	1	1	1	0.06	Ras and EF-hand domain-containing protein OS=Homo sapiens OX=9606 GN=RASEF PE=1 SV=1
SwissProt	KHNYN_HUMAN	24	74487	1	1	1	1	0.07	Protein KHNYN OS=Homo sapiens OX=9606 GN=KHNYN PE=1 SV=3
SwissProt	SVIL_HUMAN	24	247593	1	1	1	1	0.02	Supervillin OS=Homo sapiens OX=9606 GN=SVIL PE=1 SV=2
SwissProt	KLH14_HUMAN	24	70668	1	1	1	1	0.07	Kelch-like protein 14 OS=Homo sapiens OX=9606 GN=KLHL14 PE=1 SV=2
SwissProt	CDCA2_HUMAN	24	112606	1	1	1	1	0.04	Cell division cycle-associated protein 2 OS=Homo sapiens OX=9606 GN=CDCA2 PE=1 SV=2
SwissProt	CEP63_HUMAN	23	81293	1	1	1	1	0.06	Centrosomal protein of 63 kDa OS=Homo sapiens OX=9606 GN=CEP63 PE=1 SV=1
SwissProt	RBM12_HUMAN	23	97333	1	1	1	1	0.05	RNA-binding protein 12 OS=Homo sapiens OX=9606 GN=RBM12 PE=1 SV=1
SwissProt	CAND1_HUMAN	23	136289	1	1	1	1	0.04	Cullin-associated NEDD8-dissociated protein 1 OS=Homo sapiens OX=9606 GN=CAND1 PE=1 SV=2
SwissProt	PDLI1_HUMAN	23	36049	1	1	1	1	0.14	PDZ and LIM domain protein 1 OS=Homo sapiens OX=9606 GN=PDLIM1 PE=1 SV=4
SwissProt	AATC_HUMAN	23	46219	1	1	1	1	0.11	Aspartate aminotransferase, cytoplasmic OS=Homo sapiens OX=9606 GN=GOT1 PE=1 SV=3
SwissProt	PRDX3_HUMAN	23	27675	1	1	1	1	0.19	Thioredoxin-dependent peroxide reductase, mitochondrial OS=Homo sapiens OX=9606 GN=PRDX3 PE=1 SV=3
SwissProt	NB5R4_HUMAN	23	59436	1	1	1	1	0.08	Cytochrome b5 reductase 4 OS=Homo sapiens OX=9606 GN=CYB5R4 PE=1 SV=1
SwissProt	RPN1_HUMAN	23	68527	1	1	1	1	0.07	Dolichyl-diphosphooligosaccharide--protein glycosyltransferase subunit 1 OS=Homo sapiens OX=9606 GN=RPN1 PE=1 SV=1
SwissProt	SYPL1_HUMAN	23	28547	1	1	1	1	0.18	Synaptophysin-like protein 1 OS=Homo sapiens OX=9606 GN=SYPL1 PE=1 SV=1
SwissProt	RAB32_HUMAN	23	24982	1	1	1	1	0.21	Ras-related protein Rab-32 OS=Homo sapiens OX=9606 GN=RAB32 PE=1 SV=3
SwissProt	SIA4C_HUMAN	23	38021	1	1	1	1	0.13	CMP-N-acetylneuraminate-beta-galactosamide-alpha-2,3-sialyltransferase 4 OS=Homo sapiens OX=9606 GN=ST3GAL4 PE=2 SV=1
SwissProt	SYRM_HUMAN	23	65464	1	1	1	1	0.07	Probable arginine--tRNA ligase, mitochondrial OS=Homo sapiens OX=9606 GN=RARS2 PE=1 SV=1
SwissProt	PBIP1_HUMAN	23	80594	1	1	1	1	0.06	Pre-B-cell leukemia transcription factor-interacting protein 1 OS=Homo sapiens OX=9606 GN=PBXIP1 PE=1 SV=1
SwissProt	RLA0L_HUMAN	23	34343	1	1	1	1	0.15	60S acidic ribosomal protein P0-like OS=Homo sapiens OX=9606 GN=RPLP0P6 PE=5 SV=1
SwissProt	HIP1_HUMAN	23	116148	1	1	1	1	0.04	Huntingtin-interacting protein 1 OS=Homo sapiens OX=9606 GN=HIP1 PE=1 SV=5
SwissProt	OTUD4_HUMAN	23	123968	1	1	1	1	0.04	OTU domain-containing protein 4 OS=Homo sapiens OX=9606 GN=OTUD4 PE=1 SV=4
SwissProt	UBIP1_HUMAN	23	60453	1	1	1	1	0.08	Upstream-binding protein 1 OS=Homo sapiens OX=9606 GN=UBP1 PE=1 SV=1
SwissProt	PAN3_HUMAN	23	95552	1	1	1	1	0.05	PAN2-PAN3 deadenylation complex subunit PAN3 OS=Homo sapiens OX=9606 GN=PAN3 PE=1 SV=3
SwissProt	HINT1_HUMAN	22	13793	1	1	1	1	0.4	Histidine triad nucleotide-binding protein 1 OS=Homo sapiens OX=9606 GN=HINT1 PE=1 SV=2
SwissProt	BRCA2_HUMAN	22	383963	1	1	1	1	0.01	Breast cancer type 2 susceptibility protein OS=Homo sapiens OX=9606 GN=BRCA2 PE=1 SV=3
SwissProt	EMAL4_HUMAN	22	108848	2	2	1	1	0.04	Echinoderm microtubule-associated protein-like 4 OS=Homo sapiens OX=9606 GN=EML4 PE=1 SV=3
SwissProt	HOOK3_HUMAN	22	83074	2	2	2	2	0.12	Protein Hook homolog 3 OS=Homo sapiens OX=9606 GN=HOOK3 PE=1 SV=2
SwissProt	CAC1C_HUMAN	22	248817	1	1	1	1	0.02	Voltage-dependent L-type calcium channel subunit alpha-1C OS=Homo sapiens OX=9606 GN=CACNA1C PE=1 SV=4
SwissProt	MAP1B_HUMAN	22	270468	1	1	1	1	0.02	Microtubule-associated protein 1B OS=Homo sapiens OX=9606 GN=MAP1B PE=1 SV=2
SwissProt	TEFF1_HUMAN	22	40907	1	1	1	1	0.12	Tomoregulin-1 OS=Homo sapiens OX=9606 GN=TMEFF1 PE=1 SV=1
SwissProt	P63_HUMAN	22	76736	1	1	1	1	0.06	Tumor protein 63 OS=Homo sapiens OX=9606 GN=TP63 PE=1 SV=1
SwissProt	FKBP3_HUMAN	22	25161	1	1	1	1	0.2	Peptidyl-prolyl cis-trans isomerase FKBP3 OS=Homo sapiens OX=9606 GN=FKBP3 PE=1 SV=1
SwissProt	CPIN1_HUMAN	22	33561	1	1	1	1	0.15	Anamorsin OS=Homo sapiens OX=9606 GN=CIAPIN1 PE=1 SV=2
SwissProt	CONA1_HUMAN	22	51912	2	2	1	1	0.1	Collagen alpha-1(XXIII) chain OS=Homo sapiens OX=9606 GN=COL23A1 PE=1 SV=1
SwissProt	IAPP_HUMAN	22	9800	1	1	1	1	0.6	Islet amyloid polypeptide OS=Homo sapiens OX=9606 GN=IAPP PE=1 SV=1
SwissProt	CSTFT_HUMAN	22	64396	1	1	1	1	0.08	Cleavage stimulation factor subunit 2 tau variant OS=Homo sapiens OX=9606 GN=CSTF2T PE=1 SV=1
SwissProt	VPS16_HUMAN	22	94634	1	1	1	1	0.05	Vacuolar protein sorting-associated protein 16 homolog OS=Homo sapiens OX=9606 GN=VPS16 PE=1 SV=2
SwissProt	PRKDC_HUMAN	21	468788	1	1	1	1	0.01	DNA-dependent protein kinase catalytic subunit OS=Homo sapiens OX=9606 GN=PRKDC PE=1 SV=3
SwissProt	HD_HUMAN	21	347383	1	1	1	1	0.01	Huntingtin OS=Homo sapiens OX=9606 GN=HTT PE=1 SV=2
SwissProt	ARVC_HUMAN	21	104577	1	1	1	1	0.05	Armadillo repeat protein deleted in velo-cardio-facial syndrome OS=Homo sapiens OX=9606 GN=ARVCF PE=1 SV=1
SwissProt	SYUB_HUMAN	21	14279	1	1	1	1	0.38	Beta-synuclein OS=Homo sapiens OX=9606 GN=SNCB PE=1 SV=1
SwissProt	R39L5_HUMAN	21	6319	1	1	1	1	1.05	Putative 60S ribosomal protein L39-like 5 OS=Homo sapiens OX=9606 GN=RPL39P5 PE=5 SV=2
SwissProt	CCNG1_HUMAN	21	34052	1	1	1	1	0.15	Cyclin-G1 OS=Homo sapiens OX=9606 GN=CCNG1 PE=1 SV=2
SwissProt	DAD1_HUMAN	21	12489	1	1	1	1	0.45	Dolichyl-diphosphooligosaccharide--protein glycosyltransferase subunit DAD1 OS=Homo sapiens OX=9606 GN=DAD1 PE=1 SV=3
SwissProt	K2026_HUMAN	21	227945	2	2	1	1	0.02	Uncharacterized protein KIAA2026 OS=Homo sapiens OX=9606 GN=KIAA2026 PE=2 SV=2
SwissProt	EFTU_HUMAN	21	49510	1	1	1	1	0.1	Elongation factor Tu, mitochondrial OS=Homo sapiens OX=9606 GN=TUFM PE=1 SV=2
SwissProt	TAGL_HUMAN	21	22596	1	1	1	1	0.23	Transgelin OS=Homo sapiens OX=9606 GN=TAGLN PE=1 SV=4
SwissProt	MPPE1_HUMAN	20	45112	1	1	1	1	0.11	Metallophosphoesterase 1 OS=Homo sapiens OX=9606 GN=MPPE1 PE=1 SV=2
SwissProt	CH059_HUMAN	20	11449	1	1	1	1	0.5	Uncharacterized protein C8orf59 OS=Homo sapiens OX=9606 GN=C8orf59 PE=1 SV=4
SwissProt	KDM5A_HUMAN	20	191972	1	1	1	1	0.03	Lysine-specific demethylase 5A OS=Homo sapiens OX=9606 GN=KDM5A PE=1 SV=3
SwissProt	NDUA4_HUMAN	20	9364	1	1	1	1	0.64	Cytochrome c oxidase subunit NDUFA4 OS=Homo sapiens OX=9606 GN=NDUFA4 PE=1 SV=1
SwissProt	PKHO1_HUMAN	20	46209	1	1	1	1	0.11	Pleckstrin homology domain-containing family O member 1 OS=Homo sapiens OX=9606 GN=PLEKHO1 PE=1 SV=2
SwissProt	S10AA_HUMAN	20	11196	1	1	1	1	0.51	Protein S100-A10 OS=Homo sapiens OX=9606 GN=S100A10 PE=1 SV=2
SwissProt	ARHGF_HUMAN	20	91883	1	1	1	1	0.05	Rho guanine nucleotide exchange factor 15 OS=Homo sapiens OX=9606 GN=ARHGEF15 PE=1 SV=4
SwissProt	LAMA2_HUMAN	20	343684	1	1	1	1	0.01	Laminin subunit alpha-2 OS=Homo sapiens OX=9606 GN=LAMA2 PE=1 SV=4
SwissProt	SCLT1_HUMAN	20	80861	1	1	1	1	0.06	Sodium channel and clathrin linker 1 OS=Homo sapiens OX=9606 GN=SCLT1 PE=1 SV=2
SwissProt	FBN3_HUMAN	20	300149	1	1	1	1	0.02	Fibrillin-3 OS=Homo sapiens OX=9606 GN=FBN3 PE=2 SV=3
SwissProt	TOM7_HUMAN	20	6244	1	1	1	1	1.07	Mitochondrial import receptor subunit TOM7 homolog OS=Homo sapiens OX=9606 GN=TOMM7 PE=1 SV=1
SwissProt	ZSWM6_HUMAN	20	133385	1	1	1	1	0.04	Zinc finger SWIM domain-containing protein 6 OS=Homo sapiens OX=9606 GN=ZSWIM6 PE=1 SV=2
SwissProt	CNDP1_HUMAN	20	56670	2	2	1	1	0.09	Beta-Ala-His dipeptidase OS=Homo sapiens OX=9606 GN=CNDP1 PE=1 SV=4
SwissProt	LTK_HUMAN	19	91623	1	1	1	1	0.05	Leukocyte tyrosine kinase receptor OS=Homo sapiens OX=9606 GN=LTK PE=1 SV=3
SwissProt	LARP4_HUMAN	19	80546	1	1	1	1	0.06	La-related protein 4 OS=Homo sapiens OX=9606 GN=LARP4 PE=1 SV=3
SwissProt	TRI72_HUMAN	19	52697	1	1	1	1	0.09	Tripartite motif-containing protein 72 OS=Homo sapiens OX=9606 GN=TRIM72 PE=1 SV=2
SwissProt	ZN565_HUMAN	19	62405	1	1	1	1	0.08	Zinc finger protein 565 OS=Homo sapiens OX=9606 GN=ZNF565 PE=2 SV=2
SwissProt	PLS3_HUMAN	19	31628	1	1	1	1	0.16	Phospholipid scramblase 3 OS=Homo sapiens OX=9606 GN=PLSCR3 PE=1 SV=2
SwissProt	ADHX_HUMAN	19	39698	1	1	1	1	0.13	Alcohol dehydrogenase class-3 OS=Homo sapiens OX=9606 GN=ADH5 PE=1 SV=4
SwissProt	PP4R2_HUMAN	19	46869	1	1	1	1	0.11	Serine/threonine-protein phosphatase 4 regulatory subunit 2 OS=Homo sapiens OX=9606 GN=PPP4R2 PE=1 SV=3
SwissProt	REEP5_HUMAN	19	21479	1	1	1	1	0.24	Receptor expression-enhancing protein 5 OS=Homo sapiens OX=9606 GN=REEP5 PE=1 SV=3
SwissProt	DAAF5_HUMAN	19	93462	1	1	1	1	0.05	Dynein assembly factor 5, axonemal OS=Homo sapiens OX=9606 GN=DNAAF5 PE=1 SV=4
SwissProt	ARHGQ_HUMAN	19	97285	1	1	1	1	0.05	Rho guanine nucleotide exchange factor 26 OS=Homo sapiens OX=9606 GN=ARHGEF26 PE=1 SV=4
SwissProt	RL17_HUMAN	19	21383	1	1	1	1	0.24	60S ribosomal protein L17 OS=Homo sapiens OX=9606 GN=RPL17 PE=1 SV=3
SwissProt	MIB1_HUMAN	19	110066	2	2	1	1	0.04	E3 ubiquitin-protein ligase MIB1 OS=Homo sapiens OX=9606 GN=MIB1 PE=1 SV=1
SwissProt	TSHR_HUMAN	18	86773	1	1	1	1	0.06	Thyrotropin receptor OS=Homo sapiens OX=9606 GN=TSHR PE=1 SV=2
SwissProt	FRPD3_HUMAN	18	199085	1	1	1	1	0.02	FERM and PDZ domain-containing protein 3 OS=Homo sapiens OX=9606 GN=FRMPD3 PE=2 SV=2
SwissProt	MLC1_HUMAN	18	41115	3	3	1	1	0.12	Membrane protein MLC1 OS=Homo sapiens OX=9606 GN=MLC1 PE=1 SV=5
SwissProt	LUZP1_HUMAN	18	120202	1	1	1	1	0.04	Leucine zipper protein 1 OS=Homo sapiens OX=9606 GN=LUZP1 PE=1 SV=2
SwissProt	MN1_HUMAN	18	135917	1	1	1	1	0.04	Transcriptional activator MN1 OS=Homo sapiens OX=9606 GN=MN1 PE=1 SV=3
SwissProt	GGNB2_HUMAN	18	79035	1	1	1	1	0.06	Gametogenetin-binding protein 2 OS=Homo sapiens OX=9606 GN=GGNBP2 PE=1 SV=1
SwissProt	CNO10_HUMAN	18	82258	1	1	1	1	0.06	CCR4-NOT transcription complex subunit 10 OS=Homo sapiens OX=9606 GN=CNOT10 PE=1 SV=1
SwissProt	IPO11_HUMAN	18	112463	1	1	1	1	0.04	Importin-11 OS=Homo sapiens OX=9606 GN=IPO11 PE=1 SV=1
SwissProt	JPH3_HUMAN	17	81419	2	2	1	1	0.06	Junctophilin-3 OS=Homo sapiens OX=9606 GN=JPH3 PE=2 SV=2
SwissProt	AMPD1_HUMAN	17	90161	1	1	1	1	0.05	AMP deaminase 1 OS=Homo sapiens OX=9606 GN=AMPD1 PE=1 SV=2
SwissProt	RS10_HUMAN	17	18886	1	1	1	1	0.28	40S ribosomal protein S10 OS=Homo sapiens OX=9606 GN=RPS10 PE=1 SV=1
SwissProt	PACE1_HUMAN	17	82805	1	1	1	1	0.06	Protein-associating with the carboxyl-terminal domain of ezrin OS=Homo sapiens OX=9606 GN=SCYL3 PE=1 SV=3
SwissProt	FA13C_HUMAN	17	65687	1	1	1	1	0.07	Protein FAM13C OS=Homo sapiens OX=9606 GN=FAM13C PE=1 SV=2
SwissProt	ZN440_HUMAN	17	69061	1	1	1	1	0.07	Zinc finger protein 440 OS=Homo sapiens OX=9606 GN=ZNF440 PE=1 SV=1
SwissProt	ATP9A_HUMAN	17	118506	1	1	1	1	0.04	Probable phospholipid-transporting ATPase IIA OS=Homo sapiens OX=9606 GN=ATP9A PE=1 SV=3
SwissProt	NBPFA_HUMAN	17	96366	1	1	1	1	0.05	Neuroblastoma breakpoint family member 10 OS=Homo sapiens OX=9606 GN=NBPF10 PE=2 SV=2
SwissProt	NHSL2_HUMAN	17	76254	1	1	1	1	0.06	NHS-like protein 2 OS=Homo sapiens OX=9606 GN=NHSL2 PE=1 SV=1
SwissProt	PHIP_HUMAN	17	206560	1	1	1	1	0.02	PH-interacting protein OS=Homo sapiens OX=9606 GN=PHIP PE=1 SV=2
SwissProt	TVA17_HUMAN	17	12492	1	1	1	1	0.45	T cell receptor alpha variable 17 OS=Homo sapiens OX=9606 GN=TRAV17 PE=3 SV=1
SwissProt	RBBP4_HUMAN	17	47626	1	1	1	1	0.1	Histone-binding protein RBBP4 OS=Homo sapiens OX=9606 GN=RBBP4 PE=1 SV=3
SwissProt	RAB21_HUMAN	17	24332	1	1	1	1	0.21	Ras-related protein Rab-21 OS=Homo sapiens OX=9606 GN=RAB21 PE=1 SV=3
SwissProt	KALRN_HUMAN	16	339960	1	1	1	1	0.01	Kalirin OS=Homo sapiens OX=9606 GN=KALRN PE=1 SV=2
SwissProt	GRP75_HUMAN	16	73635	1	1	1	1	0.07	Stress-70 protein, mitochondrial OS=Homo sapiens OX=9606 GN=HSPA9 PE=1 SV=2
SwissProt	PPIG_HUMAN	16	88564	1	1	1	1	0.05	Peptidyl-prolyl cis-trans isomerase G OS=Homo sapiens OX=9606 GN=PPIG PE=1 SV=2
SwissProt	O10H3_HUMAN	16	35696	1	1	1	1	0.14	Olfactory receptor 10H3 OS=Homo sapiens OX=9606 GN=OR10H3 PE=2 SV=1
SwissProt	GOGA2_HUMAN	16	113017	1	1	1	1	0.04	Golgin subfamily A member 2 OS=Homo sapiens OX=9606 GN=GOLGA2 PE=1 SV=3
SwissProt	DR4L2_HUMAN	16	24570	1	1	1	1	0.21	Dehydrogenase/reductase SDR family member 4-like 2 OS=Homo sapiens OX=9606 GN=DHRS4L2 PE=2 SV=1
SwissProt	H10_HUMAN	16	20850	1	1	1	1	0.25	Histone H1.0 OS=Homo sapiens OX=9606 GN=H1F0 PE=1 SV=3
SwissProt	RTL1_HUMAN	16	154950	1	1	1	1	0.03	Retrotransposon-like protein 1 OS=Homo sapiens OX=9606 GN=RTL1 PE=3 SV=3
SwissProt	TAB1_HUMAN	15	54610	1	1	1	1	0.09	TGF-beta-activated kinase 1 and MAP3K7-binding protein 1 OS=Homo sapiens OX=9606 GN=TAB1 PE=1 SV=1
SwissProt	SNR27_HUMAN	15	18849	1	1	1	1	0.28	U4/U6.U5 small nuclear ribonucleoprotein 27 kDa protein OS=Homo sapiens OX=9606 GN=SNRNP27 PE=1 SV=1
SwissProt	AA3R_HUMAN	15	36160	1	1	1	1	0.14	Adenosine receptor A3 OS=Homo sapiens OX=9606 GN=ADORA3 PE=1 SV=1
SwissProt	CAND2_HUMAN	15	135171	1	1	1	1	0.04	Cullin-associated NEDD8-dissociated protein 2 OS=Homo sapiens OX=9606 GN=CAND2 PE=1 SV=3
SwissProt	MPRI_HUMAN	15	274199	1	1	1	1	0.02	Cation-independent mannose-6-phosphate receptor OS=Homo sapiens OX=9606 GN=IGF2R PE=1 SV=3
SwissProt	DOCK6_HUMAN	15	229414	1	1	1	1	0.02	Dedicator of cytokinesis protein 6 OS=Homo sapiens OX=9606 GN=DOCK6 PE=1 SV=3
SwissProt	PPM1N_HUMAN	15	46141	1	1	1	1	0.11	Probable protein phosphatase 1N OS=Homo sapiens OX=9606 GN=PPM1N PE=2 SV=2
SwissProt	UBN1_HUMAN	15	121446	1	1	1	1	0.04	Ubinuclein-1 OS=Homo sapiens OX=9606 GN=UBN1 PE=1 SV=2
SwissProt	F171B_HUMAN	15	92124	1	1	1	1	0.05	Protein FAM171B OS=Homo sapiens OX=9606 GN=FAM171B PE=2 SV=3
SwissProt	GBRB3_HUMAN	15	54081	1	1	1	1	0.09	Gamma-aminobutyric acid receptor subunit beta-3 OS=Homo sapiens OX=9606 GN=GABRB3 PE=1 SV=1
SwissProt	SEC62_HUMAN	15	45833	1	1	1	1	0.11	Translocation protein SEC62 OS=Homo sapiens OX=9606 GN=SEC62 PE=1 SV=1
SwissProt	TCPB_HUMAN	15	57452	1	1	1	1	0.09	T-complex protein 1 subunit beta OS=Homo sapiens OX=9606 GN=CCT2 PE=1 SV=4
SwissProt	FR1L5_HUMAN	14	237782	1	1	1	1	0.02	Fer-1-like protein 5 OS=Homo sapiens OX=9606 GN=FER1L5 PE=2 SV=3
SwissProt	ADPPT_HUMAN	14	35753	1	1	1	1	0.14	L-aminoadipate-semialdehyde dehydrogenase-phosphopantetheinyl transferase OS=Homo sapiens OX=9606 GN=AASDHPPT PE=1 SV=2
SwissProt	DLGP4_HUMAN	14	107945	1	1	1	1	0.04	Disks large-associated protein 4 OS=Homo sapiens OX=9606 GN=DLGAP4 PE=1 SV=3
SwissProt	FZR1_HUMAN	14	55145	1	1	1	1	0.09	Fizzy-related protein homolog OS=Homo sapiens OX=9606 GN=FZR1 PE=1 SV=2
SwissProt	CPEB1_HUMAN	14	62555	1	1	1	1	0.08	Cytoplasmic polyadenylation element-binding protein 1 OS=Homo sapiens OX=9606 GN=CPEB1 PE=1 SV=1
SwissProt	LONF2_HUMAN	14	83600	1	1	1	1	0.06	LON peptidase N-terminal domain and RING finger protein 2 OS=Homo sapiens OX=9606 GN=LONRF2 PE=2 SV=3
SwissProt	AMPL_HUMAN	14	56131	1	1	1	1	0.09	Cytosol aminopeptidase OS=Homo sapiens OX=9606 GN=LAP3 PE=1 SV=3
SwissProt	CAR10_HUMAN	14	115859	1	1	1	1	0.04	Caspase recruitment domain-containing protein 10 OS=Homo sapiens OX=9606 GN=CARD10 PE=1 SV=2
SwissProt	SNX13_HUMAN	14	112117	1	1	1	1	0.04	Sorting nexin-13 OS=Homo sapiens OX=9606 GN=SNX13 PE=1 SV=4

## Sheet: mPOP2 (filtered)
Database	Accession	Score	Mass	Num. of matches	Num. of significant matches	Num. of sequences	Num. of significant sequences	emPAI	Description
SwissProt	K2C6B_HUMAN	157	60030	5	5	3	3	0.27	Keratin, type II cytoskeletal 6B OS=Homo sapiens OX=9606 GN=KRT6B PE=1 SV=5
SwissProt	TNNT1_HUMAN	116	32928	3	3	3	3	0.53	Troponin T, slow skeletal muscle OS=Homo sapiens OX=9606 GN=TNNT1 PE=1 SV=4
SwissProt	HDGR3_HUMAN	137	22606	3	3	3	3	0.86	Hepatoma-derived growth factor-related protein 3 OS=Homo sapiens OX=9606 GN=HDGFL3 PE=1 SV=1
SwissProt	POPD2_HUMAN	536	40421	20	20	3	3	0.42	Popeye domain-containing protein 2 OS=Homo sapiens OX=9606 GN=POPDC2 PE=2 SV=2
SwissProt	BTF3_HUMAN	365	22154	4	4	3	3	0.88	Transcription factor BTF3 OS=Homo sapiens OX=9606 GN=BTF3 PE=1 SV=1
SwissProt	SRSF7_HUMAN	278	27350	7	7	3	3	0.68	Serine/arginine-rich splicing factor 7 OS=Homo sapiens OX=9606 GN=SRSF7 PE=1 SV=1
SwissProt	PININ_HUMAN	248	81579	4	4	3	3	0.19	Pinin OS=Homo sapiens OX=9606 GN=PNN PE=1 SV=5
SwissProt	NUFP2_HUMAN	247	76075	4	4	3	3	0.21	Nuclear fragile X mental retardation-interacting protein 2 OS=Homo sapiens OX=9606 GN=NUFIP2 PE=1 SV=1
SwissProt	RS15_HUMAN	241	17029	4	4	3	3	1.28	40S ribosomal protein S15 OS=Homo sapiens OX=9606 GN=RPS15 PE=1 SV=2
SwissProt	NPM_HUMAN	241	32555	3	3	3	3	0.54	Nucleophosmin OS=Homo sapiens OX=9606 GN=NPM1 PE=1 SV=2
SwissProt	RL23A_HUMAN	232	17684	5	5	3	3	1.21	60S ribosomal protein L23a OS=Homo sapiens OX=9606 GN=RPL23A PE=1 SV=1
SwissProt	RS30_HUMAN	215	6644	8	8	3	3	6.75	40S ribosomal protein S30 OS=Homo sapiens OX=9606 GN=FAU PE=1 SV=1
SwissProt	ACTN1_HUMAN	192	102993	3	3	3	3	0.15	Alpha-actinin-1 OS=Homo sapiens OX=9606 GN=ACTN1 PE=1 SV=2
SwissProt	H15_HUMAN	209	22566	6	6	3	3	0.87	Histone H1.5 OS=Homo sapiens OX=9606 GN=HIST1H1B PE=1 SV=3
SwissProt	T2FA_HUMAN	207	58205	3	3	3	3	0.28	General transcription factor IIF subunit 1 OS=Homo sapiens OX=9606 GN=GTF2F1 PE=1 SV=2
SwissProt	SNUT1_HUMAN	202	90200	3	3	3	3	0.17	U4/U6.U5 tri-snRNP-associated protein 1 OS=Homo sapiens OX=9606 GN=SART1 PE=1 SV=1
SwissProt	TR150_HUMAN	180	108601	4	4	3	3	0.14	Thyroid hormone receptor-associated protein 3 OS=Homo sapiens OX=9606 GN=THRAP3 PE=1 SV=2
SwissProt	SC61B_HUMAN	195	9968	3	3	3	3	3	Protein transport protein Sec61 subunit beta OS=Homo sapiens OX=9606 GN=SEC61B PE=1 SV=2
SwissProt	COF1_HUMAN	185	18491	4	4	3	3	1.13	Cofilin-1 OS=Homo sapiens OX=9606 GN=CFL1 PE=1 SV=3
SwissProt	CKAP4_HUMAN	182	65983	3	3	3	3	0.24	Cytoskeleton-associated protein 4 OS=Homo sapiens OX=9606 GN=CKAP4 PE=1 SV=2
SwissProt	PPIA_HUMAN	169	18001	5	5	3	3	1.18	Peptidyl-prolyl cis-trans isomerase A OS=Homo sapiens OX=9606 GN=PPIA PE=1 SV=2
SwissProt	1433Z_HUMAN	160	27728	3	3	3	3	0.66	14-3-3 protein zeta/delta OS=Homo sapiens OX=9606 GN=YWHAZ PE=1 SV=1
SwissProt	CAV1_HUMAN	136	20458	4	4	3	3	0.99	Caveolin-1 OS=Homo sapiens OX=9606 GN=CAV1 PE=1 SV=4
SwissProt	TCOF_HUMAN	131	152015	4	4	3	3	0.1	Treacle protein OS=Homo sapiens OX=9606 GN=TCOF1 PE=1 SV=3
SwissProt	NDKB_HUMAN	126	17287	3	3	3	3	1.25	Nucleoside diphosphate kinase B OS=Homo sapiens OX=9606 GN=NME2 PE=1 SV=1
SwissProt	CALD1_HUMAN	122	93175	4	4	3	3	0.16	Caldesmon OS=Homo sapiens OX=9606 GN=CALD1 PE=1 SV=3
SwissProt	PDIA1_HUMAN	121	57081	3	3	3	3	0.28	Protein disulfide-isomerase OS=Homo sapiens OX=9606 GN=P4HB PE=1 SV=3
SwissProt	SRSF6_HUMAN	119	39563	5	5	3	3	0.43	Serine/arginine-rich splicing factor 6 OS=Homo sapiens OX=9606 GN=SRSF6 PE=1 SV=2
SwissProt	S10A4_HUMAN	108	11721	3	3	3	3	2.26	Protein S100-A4 OS=Homo sapiens OX=9606 GN=S100A4 PE=1 SV=1
SwissProt	TB182_HUMAN	107	181685	3	3	3	3	0.08	182 kDa tankyrase-1-binding protein OS=Homo sapiens OX=9606 GN=TNKS1BP1 PE=1 SV=4
SwissProt	HNRPK_HUMAN	103	50944	4	4	3	3	0.32	Heterogeneous nuclear ribonucleoprotein K OS=Homo sapiens OX=9606 GN=HNRNPK PE=1 SV=1
SwissProt	CRYAB_HUMAN	102	20146	3	3	3	3	1.01	Alpha-crystallin B chain OS=Homo sapiens OX=9606 GN=CRYAB PE=1 SV=2
SwissProt	RRBP1_HUMAN	102	152365	3	3	3	3	0.1	Ribosome-binding protein 1 OS=Homo sapiens OX=9606 GN=RRBP1 PE=1 SV=5
SwissProt	HAP28_HUMAN	95	20618	3	3	3	3	0.98	28 kDa heat- and acid-stable phosphoprotein OS=Homo sapiens OX=9606 GN=PDAP1 PE=1 SV=1
SwissProt	MYL9_HUMAN	93	19814	4	4	3	3	1.03	Myosin regulatory light polypeptide 9 OS=Homo sapiens OX=9606 GN=MYL9 PE=1 SV=4
SwissProt	SERPH_HUMAN	91	46411	3	3	3	3	0.36	Serpin H1 OS=Homo sapiens OX=9606 GN=SERPINH1 PE=1 SV=2
SwissProt	PLEC_HUMAN	90	531466	3	3	3	3	0.03	Plectin OS=Homo sapiens OX=9606 GN=PLEC PE=1 SV=3
SwissProt	RL7A_HUMAN	86	29977	3	3	3	3	0.6	60S ribosomal protein L7a OS=Homo sapiens OX=9606 GN=RPL7A PE=1 SV=2
SwissProt	DREB_HUMAN	77	71385	3	3	3	3	0.22	Drebrin OS=Homo sapiens OX=9606 GN=DBN1 PE=1 SV=4
SwissProt	ANXA5_HUMAN	72	35914	3	3	3	3	0.48	Annexin A5 OS=Homo sapiens OX=9606 GN=ANXA5 PE=1 SV=2
SwissProt	AHNK2_HUMAN	59	616242	3	3	3	3	0.02	Protein AHNAK2 OS=Homo sapiens OX=9606 GN=AHNAK2 PE=1 SV=2
SwissProt	SRSF2_HUMAN	830	25461	15	15	4	4	1.09	Serine/arginine-rich splicing factor 2 OS=Homo sapiens OX=9606 GN=SRSF2 PE=1 SV=4
SwissProt	RNPS1_HUMAN	470	34188	6	6	4	4	0.74	RNA-binding protein with serine-rich domain 1 OS=Homo sapiens OX=9606 GN=RNPS1 PE=1 SV=1
SwissProt	RS25_HUMAN	438	13734	12	12	4	4	2.86	40S ribosomal protein S25 OS=Homo sapiens OX=9606 GN=RPS25 PE=1 SV=1
SwissProt	TBB6_HUMAN	156	49825	4	4	4	4	0.46	Tubulin beta-6 chain OS=Homo sapiens OX=9606 GN=TUBB6 PE=1 SV=1
SwissProt	H2A1B_HUMAN	382	14127	8	8	4	4	2.74	Histone H2A type 1-B/E OS=Homo sapiens OX=9606 GN=HIST1H2AB PE=1 SV=2
SwissProt	H2AV_HUMAN	320	13501	8	8	4	4	2.95	Histone H2A.V OS=Homo sapiens OX=9606 GN=H2AFV PE=1 SV=3
SwissProt	H2AX_HUMAN	306	15135	8	8	4	4	2.44	Histone H2AX OS=Homo sapiens OX=9606 GN=H2AFX PE=1 SV=2
SwissProt	TCP4_HUMAN	345	14386	9	9	4	4	2.63	Activated RNA polymerase II transcriptional coactivator p15 OS=Homo sapiens OX=9606 GN=SUB1 PE=1 SV=3
SwissProt	CSRP1_HUMAN	314	20554	7	7	4	4	1.49	Cysteine and glycine-rich protein 1 OS=Homo sapiens OX=9606 GN=CSRP1 PE=1 SV=3
SwissProt	MYL6_HUMAN	249	16919	5	5	4	4	2.02	Myosin light polypeptide 6 OS=Homo sapiens OX=9606 GN=MYL6 PE=1 SV=2
SwissProt	MYL4_HUMAN	227	21551	4	4	4	4	1.39	Myosin light chain 4 OS=Homo sapiens OX=9606 GN=MYL4 PE=1 SV=3
SwissProt	SRP14_HUMAN	296	14561	5	5	4	4	2.6	Signal recognition particle 14 kDa protein OS=Homo sapiens OX=9606 GN=SRP14 PE=1 SV=2
SwissProt	PROF1_HUMAN	295	15045	10	10	4	4	2.44	Profilin-1 OS=Homo sapiens OX=9606 GN=PFN1 PE=1 SV=2
SwissProt	BIN1_HUMAN	294	64659	5	5	4	4	0.34	Myc box-dependent-interacting protein 1 OS=Homo sapiens OX=9606 GN=BIN1 PE=1 SV=1
SwissProt	SRSF5_HUMAN	280	31245	7	7	4	4	0.83	Serine/arginine-rich splicing factor 5 OS=Homo sapiens OX=9606 GN=SRSF5 PE=1 SV=1
SwissProt	SRSF3_HUMAN	215	19318	9	9	4	4	1.64	Serine/arginine-rich splicing factor 3 OS=Homo sapiens OX=9606 GN=SRSF3 PE=1 SV=1
SwissProt	MAP1A_HUMAN	232	305298	5	5	4	4	0.06	Microtubule-associated protein 1A OS=Homo sapiens OX=9606 GN=MAP1A PE=1 SV=6
SwissProt	ACTN4_HUMAN	212	104788	4	4	4	4	0.2	Alpha-actinin-4 OS=Homo sapiens OX=9606 GN=ACTN4 PE=1 SV=2
SwissProt	S10A6_HUMAN	200	10173	5	5	4	4	5.1	Protein S100-A6 OS=Homo sapiens OX=9606 GN=S100A6 PE=1 SV=1
SwissProt	HMGB2_HUMAN	188	24019	5	5	4	4	1.19	High mobility group protein B2 OS=Homo sapiens OX=9606 GN=HMGB2 PE=1 SV=2
SwissProt	1433E_HUMAN	112	29155	4	4	4	4	0.9	14-3-3 protein epsilon OS=Homo sapiens OX=9606 GN=YWHAE PE=1 SV=1
SwissProt	ATPA_HUMAN	148	59714	6	6	4	4	0.37	ATP synthase subunit alpha, mitochondrial OS=Homo sapiens OX=9606 GN=ATP5F1A PE=1 SV=1
SwissProt	LAP2B_HUMAN	141	50639	5	5	4	4	0.45	Lamina-associated polypeptide 2, isoforms beta/gamma OS=Homo sapiens OX=9606 GN=TMPO PE=1 SV=2
SwissProt	BRD4_HUMAN	140	152124	4	4	4	4	0.13	Bromodomain-containing protein 4 OS=Homo sapiens OX=9606 GN=BRD4 PE=1 SV=2
SwissProt	BRD3_HUMAN	128	79492	4	4	4	4	0.27	Bromodomain-containing protein 3 OS=Homo sapiens OX=9606 GN=BRD3 PE=1 SV=1
SwissProt	PGK1_HUMAN	138	44586	5	5	4	4	0.53	Phosphoglycerate kinase 1 OS=Homo sapiens OX=9606 GN=PGK1 PE=1 SV=3
SwissProt	HSPB2_HUMAN	119	20220	4	4	4	4	1.53	Heat shock protein beta-2 OS=Homo sapiens OX=9606 GN=HSPB2 PE=1 SV=2
SwissProt	TLN1_HUMAN	116	269599	4	4	4	4	0.07	Talin-1 OS=Homo sapiens OX=9606 GN=TLN1 PE=1 SV=3
SwissProt	PGAM1_HUMAN	111	28786	4	4	4	4	0.92	Phosphoglycerate mutase 1 OS=Homo sapiens OX=9606 GN=PGAM1 PE=1 SV=2
SwissProt	THOC4_HUMAN	1025	26872	16	16	5	5	1.4	THO complex subunit 4 OS=Homo sapiens OX=9606 GN=ALYREF PE=1 SV=3
SwissProt	EWS_HUMAN	712	68436	11	11	5	5	0.41	RNA-binding protein EWS OS=Homo sapiens OX=9606 GN=EWSR1 PE=1 SV=1
SwissProt	ENPL_HUMAN	338	92411	7	7	5	5	0.29	Endoplasmin OS=Homo sapiens OX=9606 GN=HSP90B1 PE=1 SV=1
SwissProt	POPD1_HUMAN	574	41424	22	22	5	5	0.77	Blood vessel epicardial substance OS=Homo sapiens OX=9606 GN=BVES PE=1 SV=1
SwissProt	KCRB_HUMAN	502	42617	8	8	5	5	0.74	Creatine kinase B-type OS=Homo sapiens OX=9606 GN=CKB PE=1 SV=1
SwissProt	TBB3_HUMAN	229	50400	6	6	5	5	0.6	Tubulin beta-3 chain OS=Homo sapiens OX=9606 GN=TUBB3 PE=1 SV=2
SwissProt	PDLI3_HUMAN	422	39207	7	7	5	5	0.83	PDZ and LIM domain protein 3 OS=Homo sapiens OX=9606 GN=PDLIM3 PE=1 SV=1
SwissProt	TPIS_HUMAN	342	30772	7	7	5	5	1.15	Triosephosphate isomerase OS=Homo sapiens OX=9606 GN=TPI1 PE=1 SV=3
SwissProt	H14_HUMAN	322	21852	9	9	5	5	1.92	Histone H1.4 OS=Homo sapiens OX=9606 GN=HIST1H1E PE=1 SV=2
SwissProt	RS19_HUMAN	318	16051	11	11	5	5	3.26	40S ribosomal protein S19 OS=Homo sapiens OX=9606 GN=RPS19 PE=1 SV=2
SwissProt	DEK_HUMAN	316	42648	8	8	5	5	0.74	Protein DEK OS=Homo sapiens OX=9606 GN=DEK PE=1 SV=1
SwissProt	H2B1C_HUMAN	315	13898	10	10	5	5	4.35	Histone H2B type 1-C/E/F/G/I OS=Homo sapiens OX=9606 GN=HIST1H2BC PE=1 SV=4
SwissProt	MYL6B_HUMAN	250	22750	8	8	5	5	1.8	Myosin light chain 6B OS=Homo sapiens OX=9606 GN=MYL6B PE=1 SV=1
SwissProt	ZYX_HUMAN	292	61238	5	5	5	5	0.47	Zyxin OS=Homo sapiens OX=9606 GN=ZYX PE=1 SV=1
SwissProt	ATPB_HUMAN	245	56525	6	6	5	5	0.52	ATP synthase subunit beta, mitochondrial OS=Homo sapiens OX=9606 GN=ATP5F1B PE=1 SV=3
SwissProt	GLU2B_HUMAN	210	59388	6	6	5	5	0.49	Glucosidase 2 subunit beta OS=Homo sapiens OX=9606 GN=PRKCSH PE=1 SV=2
SwissProt	LDHA_HUMAN	207	36665	7	7	5	5	0.9	L-lactate dehydrogenase A chain OS=Homo sapiens OX=9606 GN=LDHA PE=1 SV=2
SwissProt	BCLF1_HUMAN	198	106059	6	6	5	5	0.25	Bcl-2-associated transcription factor 1 OS=Homo sapiens OX=9606 GN=BCLAF1 PE=1 SV=2
SwissProt	NOLC1_HUMAN	193	73560	6	6	5	5	0.38	Nucleolar and coiled-body phosphoprotein 1 OS=Homo sapiens OX=9606 GN=NOLC1 PE=1 SV=2
SwissProt	BAP31_HUMAN	184	27974	6	6	5	5	1.32	B-cell receptor-associated protein 31 OS=Homo sapiens OX=9606 GN=BCAP31 PE=1 SV=3
SwissProt	H4_HUMAN	837	11360	22	22	6	6	10.63	Histone H4 OS=Homo sapiens OX=9606 GN=HIST1H4A PE=1 SV=2
SwissProt	NACAM_HUMAN	715	205295	14	14	6	6	0.15	Nascent polypeptide-associated complex subunit alpha, muscle-specific form OS=Homo sapiens OX=9606 GN=NACA PE=1 SV=1
SwissProt	FUS_HUMAN	611	53394	17	17	6	6	0.7	RNA-binding protein FUS OS=Homo sapiens OX=9606 GN=FUS PE=1 SV=1
SwissProt	HS90A_HUMAN	393	84607	8	8	6	6	0.4	Heat shock protein HSP 90-alpha OS=Homo sapiens OX=9606 GN=HSP90AA1 PE=1 SV=5
SwissProt	MLRS_HUMAN	479	19002	9	9	6	6	3.39	Myosin regulatory light chain 2, skeletal muscle isoform OS=Homo sapiens OX=9606 GN=MYLPF PE=2 SV=1
SwissProt	TBB5_HUMAN	378	49639	7	7	6	6	0.77	Tubulin beta chain OS=Homo sapiens OX=9606 GN=TUBB PE=1 SV=2
SwissProt	RTN4_HUMAN	377	129851	9	9	6	6	0.24	Reticulon-4 OS=Homo sapiens OX=9606 GN=RTN4 PE=1 SV=2
SwissProt	MYL1_HUMAN	300	21132	6	6	6	6	2.79	Myosin light chain 1/3, skeletal muscle isoform OS=Homo sapiens OX=9606 GN=MYL1 PE=2 SV=3
SwissProt	DKC1_HUMAN	246	57638	6	6	6	6	0.64	H/ACA ribonucleoprotein complex subunit 4 OS=Homo sapiens OX=9606 GN=DKC1 PE=1 SV=3
SwissProt	ANXA6_HUMAN	222	75826	6	6	6	6	0.45	Annexin A6 OS=Homo sapiens OX=9606 GN=ANXA6 PE=1 SV=3
SwissProt	EF1A1_HUMAN	174	50109	8	8	6	6	0.76	Elongation factor 1-alpha 1 OS=Homo sapiens OX=9606 GN=EEF1A1 PE=1 SV=1
SwissProt	NEXN_HUMAN	164	80609	6	6	6	6	0.42	Nexilin OS=Homo sapiens OX=9606 GN=NEXN PE=1 SV=1
SwissProt	LRC59_HUMAN	131	34909	8	8	6	6	1.25	Leucine-rich repeat-containing protein 59 OS=Homo sapiens OX=9606 GN=LRRC59 PE=1 SV=1
SwissProt	TBA8_HUMAN	870	50062	71	71	7	7	0.94	Tubulin alpha-8 chain OS=Homo sapiens OX=9606 GN=TUBA8 PE=1 SV=1
SwissProt	HS90B_HUMAN	601	83212	12	12	7	7	0.49	Heat shock protein HSP 90-beta OS=Homo sapiens OX=9606 GN=HSP90AB1 PE=1 SV=4
SwissProt	ALDOA_HUMAN	475	39395	9	9	7	7	1.31	Fructose-bisphosphate aldolase A OS=Homo sapiens OX=9606 GN=ALDOA PE=1 SV=2
SwissProt	CAVN2_HUMAN	432	47145	8	8	7	7	1.01	Caveolae-associated protein 2 OS=Homo sapiens OX=9606 GN=CAVIN2 PE=1 SV=3
SwissProt	TBB4B_HUMAN	423	49799	9	9	7	7	0.94	Tubulin beta-4B chain OS=Homo sapiens OX=9606 GN=TUBB4B PE=1 SV=1
SwissProt	ANXA2_HUMAN	389	38580	10	10	7	7	1.35	Annexin A2 OS=Homo sapiens OX=9606 GN=ANXA2 PE=1 SV=2
SwissProt	LASP1_HUMAN	389	29698	11	11	7	7	2.03	LIM and SH3 domain protein 1 OS=Homo sapiens OX=9606 GN=LASP1 PE=1 SV=2
SwissProt	PRDX1_HUMAN	388	22096	13	13	7	7	3.42	Peroxiredoxin-1 OS=Homo sapiens OX=9606 GN=PRDX1 PE=1 SV=1
SwissProt	MAP4_HUMAN	325	120930	8	8	7	7	0.32	Microtubule-associated protein 4 OS=Homo sapiens OX=9606 GN=MAP4 PE=1 SV=3
SwissProt	LYRIC_HUMAN	179	63799	7	7	7	7	0.68	Protein LYRIC OS=Homo sapiens OX=9606 GN=MTDH PE=1 SV=2
SwissProt	K22E_HUMAN	397	65393	12	12	8	8	0.78	Keratin, type II cytoskeletal 2 epidermal OS=Homo sapiens OX=9606 GN=KRT2 PE=1 SV=2
SwissProt	HSP7C_HUMAN	488	70854	10	10	8	8	0.71	Heat shock cognate 71 kDa protein OS=Homo sapiens OX=9606 GN=HSPA8 PE=1 SV=1
SwissProt	HDGR2_HUMAN	655	74272	13	13	8	8	0.66	Hepatoma-derived growth factor-related protein 2 OS=Homo sapiens OX=9606 GN=HDGFL2 PE=1 SV=1
SwissProt	G3P_HUMAN	554	36030	14	14	8	8	1.84	Glyceraldehyde-3-phosphate dehydrogenase OS=Homo sapiens OX=9606 GN=GAPDH PE=1 SV=3
SwissProt	IF2P_HUMAN	524	138742	12	12	8	8	0.31	Eukaryotic translation initiation factor 5B OS=Homo sapiens OX=9606 GN=EIF5B PE=1 SV=4
SwissProt	TPM1_HUMAN	504	32689	12	12	8	8	2.17	Tropomyosin alpha-1 chain OS=Homo sapiens OX=9606 GN=TPM1 PE=1 SV=2
SwissProt	TPM2_HUMAN	464	32831	11	11	8	8	2.15	Tropomyosin beta chain OS=Homo sapiens OX=9606 GN=TPM2 PE=1 SV=1
SwissProt	ENOA_HUMAN	486	47139	13	13	8	8	1.23	Alpha-enolase OS=Homo sapiens OX=9606 GN=ENO1 PE=1 SV=2
SwissProt	HMGB1_HUMAN	344	24878	10	10	8	8	3.53	High mobility group protein B1 OS=Homo sapiens OX=9606 GN=HMGB1 PE=1 SV=3
SwissProt	HSPB1_HUMAN	916	22768	17	17	9	9	5.39	Heat shock protein beta-1 OS=Homo sapiens OX=9606 GN=HSPB1 PE=1 SV=2
SwissProt	TNNT3_HUMAN	701	31805	17	17	9	9	2.78	Troponin T, fast skeletal muscle OS=Homo sapiens OX=9606 GN=TNNT3 PE=1 SV=3
SwissProt	TNNT2_HUMAN	611	35902	19	19	9	9	2.26	Troponin T, cardiac muscle OS=Homo sapiens OX=9606 GN=TNNT2 PE=1 SV=3
SwissProt	SYNP2_HUMAN	700	117441	17	17	10	10	0.5	Synaptopodin-2 OS=Homo sapiens OX=9606 GN=SYNPO2 PE=1 SV=2
SwissProt	BIP_HUMAN	677	72288	13	13	10	10	0.92	Endoplasmic reticulum chaperone BiP OS=Homo sapiens OX=9606 GN=HSPA5 PE=1 SV=2
SwissProt	MYH9_HUMAN	542	226392	11	11	10	10	0.23	Myosin-9 OS=Homo sapiens OX=9606 GN=MYH9 PE=1 SV=4
SwissProt	SRSF1_HUMAN	1416	27728	36	36	11	11	5.45	Serine/arginine-rich splicing factor 1 OS=Homo sapiens OX=9606 GN=SRSF1 PE=1 SV=2
SwissProt	ACTB_HUMAN	941	41710	23	23	11	11	2.47	Actin, cytoplasmic 1 OS=Homo sapiens OX=9606 GN=ACTB PE=1 SV=1
SwissProt	TBA1A_HUMAN	1165	50104	25	25	11	11	1.82	Tubulin alpha-1A chain OS=Homo sapiens OX=9606 GN=TUBA1A PE=1 SV=1
SwissProt	PAIRB_HUMAN	674	44938	23	23	11	11	2.17	Plasminogen activator inhibitor 1 RNA-binding protein OS=Homo sapiens OX=9606 GN=SERBP1 PE=1 SV=2
SwissProt	K1C10_HUMAN	644	58792	14	14	11	11	1.42	Keratin, type I cytoskeletal 10 OS=Homo sapiens OX=9606 GN=KRT10 PE=1 SV=6
SwissProt	LMNA_HUMAN	529	74095	13	13	11	11	1.02	Prelamin-A/C OS=Homo sapiens OX=9606 GN=LMNA PE=1 SV=1
SwissProt	TERA_HUMAN	403	89266	11	11	11	11	0.79	Transitional endoplasmic reticulum ATPase OS=Homo sapiens OX=9606 GN=VCP PE=1 SV=4
SwissProt	ACTC_HUMAN	1383	41992	30	30	12	12	2.85	Actin, alpha cardiac muscle 1 OS=Homo sapiens OX=9606 GN=ACTC1 PE=1 SV=1
SwissProt	K1C9_HUMAN	832	62027	15	15	12	12	1.5	Keratin, type I cytoskeletal 9 OS=Homo sapiens OX=9606 GN=KRT9 PE=1 SV=3
SwissProt	UBP2L_HUMAN	617	114465	15	15	14	14	0.79	Ubiquitin-associated protein 2-like OS=Homo sapiens OX=9606 GN=UBAP2L PE=1 SV=2
SwissProt	FLNA_HUMAN	590	280564	16	16	15	15	0.29	Filamin-A OS=Homo sapiens OX=9606 GN=FLNA PE=1 SV=4
SwissProt	KPYM_HUMAN	805	57900	24	24	15	15	2.4	Pyruvate kinase PKM OS=Homo sapiens OX=9606 GN=PKM PE=1 SV=4
SwissProt	DESM_HUMAN	1194	53503	29	29	16	16	3.11	Desmin OS=Homo sapiens OX=9606 GN=DES PE=1 SV=3
SwissProt	VIME_HUMAN	906	53619	25	25	17	17	3.47	Vimentin OS=Homo sapiens OX=9606 GN=VIM PE=1 SV=4
SwissProt	K2C1_HUMAN	1510	65999	33	33	18	18	2.63	Keratin, type II cytoskeletal 1 OS=Homo sapiens OX=9606 GN=KRT1 PE=1 SV=6
SwissProt	MYH8_HUMAN	663	222624	21	21	18	18	0.47	Myosin-8 OS=Homo sapiens OX=9606 GN=MYH8 PE=1 SV=3
SwissProt	FLNC_HUMAN	961	290841	23	23	18	18	0.34	Filamin-C OS=Homo sapiens OX=9606 GN=FLNC PE=1 SV=3
SwissProt	XIRP1_HUMAN	1051	198439	22	22	19	19	0.57	Xin actin-binding repeat-containing protein 1 OS=Homo sapiens OX=9606 GN=XIRP1 PE=1 SV=1
SwissProt	AHNK_HUMAN	1271	628699	34	34	30	30	0.25	Neuroblast differentiation-associated protein AHNAK OS=Homo sapiens OX=9606 GN=AHNAK PE=1 SV=2
SwissProt	MYH3_HUMAN	1229	223766	34	34	30	30	0.89	Myosin-3 OS=Homo sapiens OX=9606 GN=MYH3 PE=1 SV=3
SwissProt	NEST_HUMAN	2097	177332	48	48	32	32	1.35	Nestin OS=Homo sapiens OX=9606 GN=NES PE=1 SV=2

## Sheet: Pivot table of filtered data
Count of Sample
	Control	mPOP1	mPOP2	Grand Total
UCRIL_HUMAN	1			1
Putative cytochrome b-c1 complex subunit Rieske-like protein 1 OS=Homo sapiens OX=9606 GN=UQCRFS1P1 PE=5 SV=1	1			1
RS25_HUMAN	1	1	1	3
40S ribosomal protein S25 OS=Homo sapiens OX=9606 GN=RPS25 PE=1 SV=1	1	1	1	3
PSA1_HUMAN	1			1
Proteasome subunit alpha type-1 OS=Homo sapiens OX=9606 GN=PSMA1 PE=1 SV=1	1			1
ABCF1_HUMAN	1			1
ATP-binding cassette sub-family F member 1 OS=Homo sapiens OX=9606 GN=ABCF1 PE=1 SV=2	1			1
SRSF5_HUMAN	1		1	2
Serine/arginine-rich splicing factor 5 OS=Homo sapiens OX=9606 GN=SRSF5 PE=1 SV=1	1		1	2
ACINU_HUMAN	1			1
Apoptotic chromatin condensation inducer in the nucleus OS=Homo sapiens OX=9606 GN=ACIN1 PE=1 SV=2	1			1
PAIRB_HUMAN	1		1	2
Plasminogen activator inhibitor 1 RNA-binding protein OS=Homo sapiens OX=9606 GN=SERBP1 PE=1 SV=2	1		1	2
ACTA_HUMAN	1			1
Actin, aortic smooth muscle OS=Homo sapiens OX=9606 GN=ACTA2 PE=1 SV=1	1			1
RBM26_HUMAN	1			1
RNA-binding protein 26 OS=Homo sapiens OX=9606 GN=RBM26 PE=1 SV=3	1			1
ACTB_HUMAN	1	1	1	3
Actin, cytoplasmic 1 OS=Homo sapiens OX=9606 GN=ACTB PE=1 SV=1	1	1	1	3
SNUT1_HUMAN	1		1	2
U4/U6.U5 tri-snRNP-associated protein 1 OS=Homo sapiens OX=9606 GN=SART1 PE=1 SV=1	1		1	2
ACTN4_HUMAN	1	1	1	3
Alpha-actinin-4 OS=Homo sapiens OX=9606 GN=ACTN4 PE=1 SV=2	1	1	1	3
THOC4_HUMAN	1	1	1	3
THO complex subunit 4 OS=Homo sapiens OX=9606 GN=ALYREF PE=1 SV=3	1	1	1	3
AHNK_HUMAN	1	1	1	3
Neuroblast differentiation-associated protein AHNAK OS=Homo sapiens OX=9606 GN=AHNAK PE=1 SV=2	1	1	1	3
NOLC1_HUMAN	1		1	2
Nucleolar and coiled-body phosphoprotein 1 OS=Homo sapiens OX=9606 GN=NOLC1 PE=1 SV=2	1		1	2
AHNK2_HUMAN	1		1	2
Protein AHNAK2 OS=Homo sapiens OX=9606 GN=AHNAK2 PE=1 SV=2	1		1	2
PNISR_HUMAN	1			1
Arginine/serine-rich protein PNISR OS=Homo sapiens OX=9606 GN=PNISR PE=1 SV=2	1			1
AMRP_HUMAN	1			1
Alpha-2-macroglobulin receptor-associated protein OS=Homo sapiens OX=9606 GN=LRPAP1 PE=1 SV=1	1			1
PSB5_HUMAN	1			1
Proteasome subunit beta type-5 OS=Homo sapiens OX=9606 GN=PSMB5 PE=1 SV=3	1			1
ANXA2_HUMAN	1	1	1	3
Annexin A2 OS=Homo sapiens OX=9606 GN=ANXA2 PE=1 SV=2	1	1	1	3
RL7A_HUMAN	1	1	1	3
60S ribosomal protein L7a OS=Homo sapiens OX=9606 GN=RPL7A PE=1 SV=2	1	1	1	3
ANXA6_HUMAN	1	1	1	3
Annexin A6 OS=Homo sapiens OX=9606 GN=ANXA6 PE=1 SV=3	1	1	1	3
SCRB2_HUMAN	1			1
Lysosome membrane protein 2 OS=Homo sapiens OX=9606 GN=SCARB2 PE=1 SV=2	1			1
AP3D1_HUMAN	1			1
AP-3 complex subunit delta-1 OS=Homo sapiens OX=9606 GN=AP3D1 PE=1 SV=1	1			1
SRP14_HUMAN	1		1	2
Signal recognition particle 14 kDa protein OS=Homo sapiens OX=9606 GN=SRP14 PE=1 SV=2	1		1	2
AR6P4_HUMAN	1			1
ADP-ribosylation factor-like protein 6-interacting protein 4 OS=Homo sapiens OX=9606 GN=ARL6IP4 PE=1 SV=2	1			1
TBA1A_HUMAN	1	1	1	3
Tubulin alpha-1A chain OS=Homo sapiens OX=9606 GN=TUBA1A PE=1 SV=1	1	1	1	3
ARGL1_HUMAN	1			1
Arginine and glutamate-rich protein 1 OS=Homo sapiens OX=9606 GN=ARGLU1 PE=1 SV=1	1			1
TPM3_HUMAN	1			1
Tropomyosin alpha-3 chain OS=Homo sapiens OX=9606 GN=TPM3 PE=1 SV=2	1			1
ATRX_HUMAN	1			1
Transcriptional regulator ATRX OS=Homo sapiens OX=9606 GN=ATRX PE=1 SV=5	1			1
NACAM_HUMAN	1		1	2
Nascent polypeptide-associated complex subunit alpha, muscle-specific form OS=Homo sapiens OX=9606 GN=NACA PE=1 SV=1	1		1	2
BAP31_HUMAN	1		1	2
B-cell receptor-associated protein 31 OS=Homo sapiens OX=9606 GN=BCAP31 PE=1 SV=3	1		1	2
NUCKS_HUMAN	1			1
Nuclear ubiquitous casein and cyclin-dependent kinase substrate 1 OS=Homo sapiens OX=9606 GN=NUCKS1 PE=1 SV=1	1			1
BCLF1_HUMAN	1		1	2
Bcl-2-associated transcription factor 1 OS=Homo sapiens OX=9606 GN=BCLAF1 PE=1 SV=2	1		1	2
PK1IP_HUMAN	1			1
p21-activated protein kinase-interacting protein 1 OS=Homo sapiens OX=9606 GN=PAK1IP1 PE=1 SV=2	1			1
BD1L1_HUMAN	1			1
Biorientation of chromosomes in cell division protein 1-like 1 OS=Homo sapiens OX=9606 GN=BOD1L1 PE=1 SV=2	1			1
PRC2C_HUMAN	1			1
Protein PRRC2C OS=Homo sapiens OX=9606 GN=PRRC2C PE=1 SV=4	1			1
BIP_HUMAN	1	1	1	3
Endoplasmic reticulum chaperone BiP OS=Homo sapiens OX=9606 GN=HSPA5 PE=1 SV=2	1	1	1	3
PSA6_HUMAN	1			1
Proteasome subunit alpha type-6 OS=Homo sapiens OX=9606 GN=PSMA6 PE=1 SV=1	1			1
BRD2_HUMAN	1			1
Bromodomain-containing protein 2 OS=Homo sapiens OX=9606 GN=BRD2 PE=1 SV=2	1			1
RAB1B_HUMAN	1			1
Ras-related protein Rab-1B OS=Homo sapiens OX=9606 GN=RAB1B PE=1 SV=1	1			1
BRD3_HUMAN	1		1	2
Bromodomain-containing protein 3 OS=Homo sapiens OX=9606 GN=BRD3 PE=1 SV=1	1		1	2
RL31_HUMAN	1			1
60S ribosomal protein L31 OS=Homo sapiens OX=9606 GN=RPL31 PE=1 SV=1	1			1
BRD4_HUMAN	1		1	2
Bromodomain-containing protein 4 OS=Homo sapiens OX=9606 GN=BRD4 PE=1 SV=2	1		1	2
RPA34_HUMAN	1			1
DNA-directed RNA polymerase I subunit RPA34 OS=Homo sapiens OX=9606 GN=CD3EAP PE=1 SV=1	1			1
BT3L4_HUMAN	1			1
Transcription factor BTF3 homolog 4 OS=Homo sapiens OX=9606 GN=BTF3L4 PE=1 SV=1	1			1
RU17_HUMAN	1			1
U1 small nuclear ribonucleoprotein 70 kDa OS=Homo sapiens OX=9606 GN=SNRNP70 PE=1 SV=2	1			1
BTF3_HUMAN	1		1	2
Transcription factor BTF3 OS=Homo sapiens OX=9606 GN=BTF3 PE=1 SV=1	1		1	2
SLAI2_HUMAN	1			1
SLAIN motif-containing protein 2 OS=Homo sapiens OX=9606 GN=SLAIN2 PE=1 SV=2	1			1
CALD1_HUMAN	1		1	2
Caldesmon OS=Homo sapiens OX=9606 GN=CALD1 PE=1 SV=3	1		1	2
SPTN1_HUMAN	1			1
Spectrin alpha chain, non-erythrocytic 1 OS=Homo sapiens OX=9606 GN=SPTAN1 PE=1 SV=3	1			1
CALM1_HUMAN	1			1
Calmodulin-1 OS=Homo sapiens OX=9606 GN=CALM1 PE=1 SV=1	1			1
SRSF1_HUMAN	1	1	1	3
Serine/arginine-rich splicing factor 1 OS=Homo sapiens OX=9606 GN=SRSF1 PE=1 SV=2	1	1	1	3
CAPR1_HUMAN	1			1
Caprin-1 OS=Homo sapiens OX=9606 GN=CAPRIN1 PE=1 SV=2	1			1
T2FA_HUMAN	1		1	2
General transcription factor IIF subunit 1 OS=Homo sapiens OX=9606 GN=GTF2F1 PE=1 SV=2	1		1	2
CAV1_HUMAN	1		1	2
Caveolin-1 OS=Homo sapiens OX=9606 GN=CAV1 PE=1 SV=4	1		1	2
TCP4_HUMAN	1		1	2
Activated RNA polymerase II transcriptional coactivator p15 OS=Homo sapiens OX=9606 GN=SUB1 PE=1 SV=3	1		1	2
CAV3_HUMAN	1			1
Caveolin-3 OS=Homo sapiens OX=9606 GN=CAV3 PE=1 SV=1	1			1
TNNT3_HUMAN	1		1	2
Troponin T, fast skeletal muscle OS=Homo sapiens OX=9606 GN=TNNT3 PE=1 SV=3	1		1	2
CAVN1_HUMAN	1			1
Caveolae-associated protein 1 OS=Homo sapiens OX=9606 GN=CAVIN1 PE=1 SV=1	1			1
TRIR_HUMAN	1			1
Telomerase RNA component interacting RNase OS=Homo sapiens OX=9606 GN=TRIR PE=1 SV=1	1			1
CAVN2_HUMAN	1		1	2
Caveolae-associated protein 2 OS=Homo sapiens OX=9606 GN=CAVIN2 PE=1 SV=3	1		1	2
WDR33_HUMAN	1			1
pre-mRNA 3' end processing protein WDR33 OS=Homo sapiens OX=9606 GN=WDR33 PE=1 SV=2	1			1
CC124_HUMAN	1			1
Coiled-coil domain-containing protein 124 OS=Homo sapiens OX=9606 GN=CCDC124 PE=1 SV=1	1			1
NEST_HUMAN	1	1	1	3
Nestin OS=Homo sapiens OX=9606 GN=NES PE=1 SV=2	1	1	1	3
CCD86_HUMAN	1			1
Coiled-coil domain-containing protein 86 OS=Homo sapiens OX=9606 GN=CCDC86 PE=1 SV=1	1			1
NOP56_HUMAN	1			1
Nucleolar protein 56 OS=Homo sapiens OX=9606 GN=NOP56 PE=1 SV=4	1			1
CD151_HUMAN	1			1
CD151 antigen OS=Homo sapiens OX=9606 GN=CD151 PE=1 SV=3	1			1
NUFP2_HUMAN	1		1	2
Nuclear fragile X mental retardation-interacting protein 2 OS=Homo sapiens OX=9606 GN=NUFIP2 PE=1 SV=1	1		1	2
CDV3_HUMAN	1			1
Protein CDV3 homolog OS=Homo sapiens OX=9606 GN=CDV3 PE=1 SV=1	1			1
PIN4_HUMAN	1			1
Peptidyl-prolyl cis-trans isomerase NIMA-interacting 4 OS=Homo sapiens OX=9606 GN=PIN4 PE=1 SV=1	1			1
CH059_HUMAN	1			1
Uncharacterized protein C8orf59 OS=Homo sapiens OX=9606 GN=C8orf59 PE=1 SV=4	1			1
PLEC_HUMAN	1		1	2
Plectin OS=Homo sapiens OX=9606 GN=PLEC PE=1 SV=3	1		1	2
CHERP_HUMAN	1			1
Calcium homeostasis endoplasmic reticulum protein OS=Homo sapiens OX=9606 GN=CHERP PE=1 SV=3	1			1
PPIA_HUMAN	1		1	2
Peptidyl-prolyl cis-trans isomerase A OS=Homo sapiens OX=9606 GN=PPIA PE=1 SV=2	1		1	2
CHM4B_HUMAN	1			1
Charged multivesicular body protein 4b OS=Homo sapiens OX=9606 GN=CHMP4B PE=1 SV=1	1			1
PROF1_HUMAN	1	1	1	3
Profilin-1 OS=Homo sapiens OX=9606 GN=PFN1 PE=1 SV=2	1	1	1	3
CHTOP_HUMAN	1			1
Chromatin target of PRMT1 protein OS=Homo sapiens OX=9606 GN=CHTOP PE=1 SV=2	1			1
PSA3_HUMAN	1			1
Proteasome subunit alpha type-3 OS=Homo sapiens OX=9606 GN=PSMA3 PE=1 SV=2	1			1
CIRBP_HUMAN	1			1
Cold-inducible RNA-binding protein OS=Homo sapiens OX=9606 GN=CIRBP PE=1 SV=1	1			1
PSB1_HUMAN	1			1
Proteasome subunit beta type-1 OS=Homo sapiens OX=9606 GN=PSMB1 PE=1 SV=2	1			1
CKAP4_HUMAN	1	1	1	3
Cytoskeleton-associated protein 4 OS=Homo sapiens OX=9606 GN=CKAP4 PE=1 SV=2	1	1	1	3
PSIP1_HUMAN	1			1
PC4 and SFRS1-interacting protein OS=Homo sapiens OX=9606 GN=PSIP1 PE=1 SV=1	1			1
CL043_HUMAN	1			1
Uncharacterized protein C12orf43 OS=Homo sapiens OX=9606 GN=C12orf43 PE=1 SV=2	1			1
RBBP6_HUMAN	1			1
E3 ubiquitin-protein ligase RBBP6 OS=Homo sapiens OX=9606 GN=RBBP6 PE=1 SV=1	1			1
CO1A1_HUMAN	1			1
Collagen alpha-1(I) chain OS=Homo sapiens OX=9606 GN=COL1A1 PE=1 SV=5	1			1
RL22_HUMAN	1			1
60S ribosomal protein L22 OS=Homo sapiens OX=9606 GN=RPL22 PE=1 SV=2	1			1
CPSF6_HUMAN	1			1
Cleavage and polyadenylation specificity factor subunit 6 OS=Homo sapiens OX=9606 GN=CPSF6 PE=1 SV=2	1			1
RL38_HUMAN	1			1
60S ribosomal protein L38 OS=Homo sapiens OX=9606 GN=RPL38 PE=1 SV=2	1			1
CREB1_HUMAN	1			1
Cyclic AMP-responsive element-binding protein 1 OS=Homo sapiens OX=9606 GN=CREB1 PE=1 SV=2	1			1
ROA1_HUMAN	1			1
Heterogeneous nuclear ribonucleoprotein A1 OS=Homo sapiens OX=9606 GN=HNRNPA1 PE=1 SV=5	1			1
CSRP1_HUMAN	1		1	2
Cysteine and glycine-rich protein 1 OS=Homo sapiens OX=9606 GN=CSRP1 PE=1 SV=3	1		1	2
RS15_HUMAN	1		1	2
40S ribosomal protein S15 OS=Homo sapiens OX=9606 GN=RPS15 PE=1 SV=2	1		1	2
DDX21_HUMAN	1			1
Nucleolar RNA helicase 2 OS=Homo sapiens OX=9606 GN=DDX21 PE=1 SV=5	1			1
RS7_HUMAN	1			1
40S ribosomal protein S7 OS=Homo sapiens OX=9606 GN=RPS7 PE=1 SV=1	1			1
DEK_HUMAN	1		1	2
Protein DEK OS=Homo sapiens OX=9606 GN=DEK PE=1 SV=1	1		1	2
SARNP_HUMAN	1			1
SAP domain-containing ribonucleoprotein OS=Homo sapiens OX=9606 GN=SARNP PE=1 SV=3	1			1
DESM_HUMAN	1	1	1	3
Desmin OS=Homo sapiens OX=9606 GN=DES PE=1 SV=3	1	1	1	3
SF3B2_HUMAN	1			1
Splicing factor 3B subunit 2 OS=Homo sapiens OX=9606 GN=SF3B2 PE=1 SV=2	1			1
DKC1_HUMAN	1		1	2
H/ACA ribonucleoprotein complex subunit 4 OS=Homo sapiens OX=9606 GN=DKC1 PE=1 SV=3	1		1	2
SMD2_HUMAN	1			1
Small nuclear ribonucleoprotein Sm D2 OS=Homo sapiens OX=9606 GN=SNRPD2 PE=1 SV=1	1			1
DNJC8_HUMAN	1			1
DnaJ homolog subfamily C member 8 OS=Homo sapiens OX=9606 GN=DNAJC8 PE=1 SV=2	1			1
SPF30_HUMAN	1			1
Survival of motor neuron-related-splicing factor 30 OS=Homo sapiens OX=9606 GN=SMNDC1 PE=1 SV=1	1			1
DYST_HUMAN	1			1
Dystonin OS=Homo sapiens OX=9606 GN=DST PE=1 SV=4	1			1
SRC8_HUMAN	1			1
Src substrate cortactin OS=Homo sapiens OX=9606 GN=CTTN PE=1 SV=2	1			1
EDF1_HUMAN	1			1
Endothelial differentiation-related factor 1 OS=Homo sapiens OX=9606 GN=EDF1 PE=1 SV=1	1			1
SRRM2_HUMAN	1			1
Serine/arginine repetitive matrix protein 2 OS=Homo sapiens OX=9606 GN=SRRM2 PE=1 SV=2	1			1
EF1A1_HUMAN	1	1	1	3
Elongation factor 1-alpha 1 OS=Homo sapiens OX=9606 GN=EEF1A1 PE=1 SV=1	1	1	1	3
SRSF3_HUMAN	1		1	2
Serine/arginine-rich splicing factor 3 OS=Homo sapiens OX=9606 GN=SRSF3 PE=1 SV=1	1		1	2
EIFCL_HUMAN	1			1
Eukaryotic translation initiation factor 3 subunit C-like protein OS=Homo sapiens OX=9606 GN=EIF3CL PE=3 SV=1	1			1
SRSF7_HUMAN	1		1	2
Serine/arginine-rich splicing factor 7 OS=Homo sapiens OX=9606 GN=SRSF7 PE=1 SV=1	1		1	2
ENOA_HUMAN	1	1	1	3
Alpha-enolase OS=Homo sapiens OX=9606 GN=ENO1 PE=1 SV=2	1	1	1	3
TAGL2_HUMAN	1			1
Transgelin-2 OS=Homo sapiens OX=9606 GN=TAGLN2 PE=1 SV=3	1			1
ENPL_HUMAN	1	1	1	3
Endoplasmin OS=Homo sapiens OX=9606 GN=HSP90B1 PE=1 SV=1	1	1	1	3
TBB2A_HUMAN	1			1
Tubulin beta-2A chain OS=Homo sapiens OX=9606 GN=TUBB2A PE=1 SV=1	1			1
EWS_HUMAN	1		1	2
RNA-binding protein EWS OS=Homo sapiens OX=9606 GN=EWSR1 PE=1 SV=1	1		1	2
THIO_HUMAN	1			1
Thioredoxin OS=Homo sapiens OX=9606 GN=TXN PE=1 SV=3	1			1
FIP1_HUMAN	1			1
Pre-mRNA 3'-end-processing factor FIP1 OS=Homo sapiens OX=9606 GN=FIP1L1 PE=1 SV=1	1			1
TNNT1_HUMAN	1		1	2
Troponin T, slow skeletal muscle OS=Homo sapiens OX=9606 GN=TNNT1 PE=1 SV=4	1		1	2
FLNA_HUMAN	1	1	1	3
Filamin-A OS=Homo sapiens OX=9606 GN=FLNA PE=1 SV=4	1	1	1	3
TPM1_HUMAN	1		1	2
Tropomyosin alpha-1 chain OS=Homo sapiens OX=9606 GN=TPM1 PE=1 SV=2	1		1	2
FLNC_HUMAN	1	1	1	3
Filamin-C OS=Homo sapiens OX=9606 GN=FLNC PE=1 SV=3	1	1	1	3
TR150_HUMAN	1		1	2
Thyroid hormone receptor-associated protein 3 OS=Homo sapiens OX=9606 GN=THRAP3 PE=1 SV=2	1		1	2
FUS_HUMAN	1		1	2
RNA-binding protein FUS OS=Homo sapiens OX=9606 GN=FUS PE=1 SV=1	1		1	2
UBAP2_HUMAN	1			1
Ubiquitin-associated protein 2 OS=Homo sapiens OX=9606 GN=UBAP2 PE=1 SV=1	1			1
G3BP1_HUMAN	1			1
Ras GTPase-activating protein-binding protein 1 OS=Homo sapiens OX=9606 GN=G3BP1 PE=1 SV=1	1			1
VIME_HUMAN	1	1	1	3
Vimentin OS=Homo sapiens OX=9606 GN=VIM PE=1 SV=4	1	1	1	3
G3P_HUMAN	1	1	1	3
Glyceraldehyde-3-phosphate dehydrogenase OS=Homo sapiens OX=9606 GN=GAPDH PE=1 SV=3	1	1	1	3
YBOX3_HUMAN	1			1
Y-box-binding protein 3 OS=Homo sapiens OX=9606 GN=YBX3 PE=1 SV=4	1			1
GLRX1_HUMAN	1			1
Glutaredoxin-1 OS=Homo sapiens OX=9606 GN=GLRX PE=1 SV=2	1			1
NCAM1_HUMAN	1			1
Neural cell adhesion molecule 1 OS=Homo sapiens OX=9606 GN=NCAM1 PE=1 SV=3	1			1
H10_HUMAN	1			1
Histone H1.0 OS=Homo sapiens OX=9606 GN=H1F0 PE=1 SV=3	1			1
NEXN_HUMAN	1	1	1	3
Nexilin OS=Homo sapiens OX=9606 GN=NEXN PE=1 SV=1	1	1	1	3
H12_HUMAN	1			1
Histone H1.2 OS=Homo sapiens OX=9606 GN=HIST1H1C PE=1 SV=2	1			1
NOP2_HUMAN	1			1
Probable 28S rRNA (cytosine(4447)-C(5))-methyltransferase OS=Homo sapiens OX=9606 GN=NOP2 PE=1 SV=2	1			1
H15_HUMAN	1		1	2
Histone H1.5 OS=Homo sapiens OX=9606 GN=HIST1H1B PE=1 SV=3	1		1	2
NSRP1_HUMAN	1			1
Nuclear speckle splicing regulatory protein 1 OS=Homo sapiens OX=9606 GN=NSRP1 PE=1 SV=1	1			1
H2B1B_HUMAN	1			1
Histone H2B type 1-B OS=Homo sapiens OX=9606 GN=HIST1H2BB PE=1 SV=2	1			1
NUCL_HUMAN	1			1
Nucleolin OS=Homo sapiens OX=9606 GN=NCL PE=1 SV=3	1			1
H2B1C_HUMAN	1		1	2
Histone H2B type 1-C/E/F/G/I OS=Homo sapiens OX=9606 GN=HIST1H2BC PE=1 SV=4	1		1	2
NUMA1_HUMAN	1			1
Nuclear mitotic apparatus protein 1 OS=Homo sapiens OX=9606 GN=NUMA1 PE=1 SV=2	1			1
H4_HUMAN	1	1	1	3
Histone H4 OS=Homo sapiens OX=9606 GN=HIST1H4A PE=1 SV=2	1	1	1	3
PBIP1_HUMAN	1			1
Pre-B-cell leukemia transcription factor-interacting protein 1 OS=Homo sapiens OX=9606 GN=PBXIP1 PE=1 SV=1	1			1
HAP28_HUMAN	1		1	2
28 kDa heat- and acid-stable phosphoprotein OS=Homo sapiens OX=9606 GN=PDAP1 PE=1 SV=1	1		1	2
PININ_HUMAN	1		1	2
Pinin OS=Homo sapiens OX=9606 GN=PNN PE=1 SV=5	1		1	2
HDGR2_HUMAN	1		1	2
Hepatoma-derived growth factor-related protein 2 OS=Homo sapiens OX=9606 GN=HDGFL2 PE=1 SV=1	1		1	2
PLCB3_HUMAN	1			1
1-phosphatidylinositol 4,5-bisphosphate phosphodiesterase beta-3 OS=Homo sapiens OX=9606 GN=PLCB3 PE=1 SV=2	1			1
HDGR3_HUMAN	1		1	2
Hepatoma-derived growth factor-related protein 3 OS=Homo sapiens OX=9606 GN=HDGFL3 PE=1 SV=1	1		1	2
PLIN3_HUMAN	1			1
Perilipin-3 OS=Homo sapiens OX=9606 GN=PLIN3 PE=1 SV=3	1			1
HEXI1_HUMAN	1			1
Protein HEXIM1 OS=Homo sapiens OX=9606 GN=HEXIM1 PE=1 SV=1	1			1
POPD1_HUMAN	1	1	1	3
Blood vessel epicardial substance OS=Homo sapiens OX=9606 GN=BVES PE=1 SV=1	1	1	1	3
HMGA1_HUMAN	1			1
High mobility group protein HMG-I/HMG-Y OS=Homo sapiens OX=9606 GN=HMGA1 PE=1 SV=3	1			1
PPIB_HUMAN	1			1
Peptidyl-prolyl cis-trans isomerase B OS=Homo sapiens OX=9606 GN=PPIB PE=1 SV=2	1			1
HMGA2_HUMAN	1			1
High mobility group protein HMGI-C OS=Homo sapiens OX=9606 GN=HMGA2 PE=1 SV=1	1			1
PRDX1_HUMAN	1	1	1	3
Peroxiredoxin-1 OS=Homo sapiens OX=9606 GN=PRDX1 PE=1 SV=1	1	1	1	3
HMGB1_HUMAN	1	1	1	3
High mobility group protein B1 OS=Homo sapiens OX=9606 GN=HMGB1 PE=1 SV=3	1	1	1	3
PRP4B_HUMAN	1			1
Serine/threonine-protein kinase PRP4 homolog OS=Homo sapiens OX=9606 GN=PRPF4B PE=1 SV=3	1			1
HMGB2_HUMAN	1		1	2
High mobility group protein B2 OS=Homo sapiens OX=9606 GN=HMGB2 PE=1 SV=2	1		1	2
PSA2_HUMAN	1			1
Proteasome subunit alpha type-2 OS=Homo sapiens OX=9606 GN=PSMA2 PE=1 SV=2	1			1
HMGB3_HUMAN	1			1
High mobility group protein B3 OS=Homo sapiens OX=9606 GN=HMGB3 PE=1 SV=4	1			1
PSA5_HUMAN	1			1
Proteasome subunit alpha type-5 OS=Homo sapiens OX=9606 GN=PSMA5 PE=1 SV=3	1			1
HNRPK_HUMAN	1		1	2
Heterogeneous nuclear ribonucleoprotein K OS=Homo sapiens OX=9606 GN=HNRNPK PE=1 SV=1	1		1	2
PSA7_HUMAN	1			1
Proteasome subunit alpha type-7 OS=Homo sapiens OX=9606 GN=PSMA7 PE=1 SV=1	1			1
HS90A_HUMAN	1	1	1	3
Heat shock protein HSP 90-alpha OS=Homo sapiens OX=9606 GN=HSP90AA1 PE=1 SV=5	1	1	1	3
PSB4_HUMAN	1			1
Proteasome subunit beta type-4 OS=Homo sapiens OX=9606 GN=PSMB4 PE=1 SV=4	1			1
HS90B_HUMAN	1	1	1	3
Heat shock protein HSP 90-beta OS=Homo sapiens OX=9606 GN=HSP90AB1 PE=1 SV=4	1	1	1	3
PSB6_HUMAN	1			1
Proteasome subunit beta type-6 OS=Homo sapiens OX=9606 GN=PSMB6 PE=1 SV=4	1			1
HSP7C_HUMAN	1	1	1	3
Heat shock cognate 71 kDa protein OS=Homo sapiens OX=9606 GN=HSPA8 PE=1 SV=1	1	1	1	3
PYM1_HUMAN	1			1
Partner of Y14 and mago OS=Homo sapiens OX=9606 GN=PYM1 PE=1 SV=1	1			1
HSPB1_HUMAN	1	1	1	3
Heat shock protein beta-1 OS=Homo sapiens OX=9606 GN=HSPB1 PE=1 SV=2	1	1	1	3
RABL6_HUMAN	1			1
Rab-like protein 6 OS=Homo sapiens OX=9606 GN=RABL6 PE=1 SV=2	1			1
IF2P_HUMAN	1		1	2
Eukaryotic translation initiation factor 5B OS=Homo sapiens OX=9606 GN=EIF5B PE=1 SV=4	1		1	2
RBM25_HUMAN	1			1
RNA-binding protein 25 OS=Homo sapiens OX=9606 GN=RBM25 PE=1 SV=3	1			1
ILF3_HUMAN	1			1
Interleukin enhancer-binding factor 3 OS=Homo sapiens OX=9606 GN=ILF3 PE=1 SV=3	1			1
RBMX_HUMAN	1			1
RNA-binding motif protein, X chromosome OS=Homo sapiens OX=9606 GN=RBMX PE=1 SV=3	1			1
JSPR1_HUMAN	1			1
Junctional sarcoplasmic reticulum protein 1 OS=Homo sapiens OX=9606 GN=JSRP1 PE=1 SV=1	1			1
RL23A_HUMAN	1		1	2
60S ribosomal protein L23a OS=Homo sapiens OX=9606 GN=RPL23A PE=1 SV=1	1		1	2
K1C10_HUMAN	1		1	2
Keratin, type I cytoskeletal 10 OS=Homo sapiens OX=9606 GN=KRT10 PE=1 SV=6	1		1	2
RL36_HUMAN	1			1
60S ribosomal protein L36 OS=Homo sapiens OX=9606 GN=RPL36 PE=1 SV=3	1			1
K1C14_HUMAN	1			1
Keratin, type I cytoskeletal 14 OS=Homo sapiens OX=9606 GN=KRT14 PE=1 SV=4	1			1
RL5_HUMAN	1			1
60S ribosomal protein L5 OS=Homo sapiens OX=9606 GN=RPL5 PE=1 SV=3	1			1
K1C9_HUMAN	1	1	1	3
Keratin, type I cytoskeletal 9 OS=Homo sapiens OX=9606 GN=KRT9 PE=1 SV=3	1	1	1	3
RNPS1_HUMAN	1		1	2
RNA-binding protein with serine-rich domain 1 OS=Homo sapiens OX=9606 GN=RNPS1 PE=1 SV=1	1		1	2
K1H1_HUMAN	1			1
Keratin, type I cuticular Ha1 OS=Homo sapiens OX=9606 GN=KRT31 PE=1 SV=3	1			1
ROA2_HUMAN	1			1
Heterogeneous nuclear ribonucleoproteins A2/B1 OS=Homo sapiens OX=9606 GN=HNRNPA2B1 PE=1 SV=2	1			1
K22E_HUMAN	1		1	2
Keratin, type II cytoskeletal 2 epidermal OS=Homo sapiens OX=9606 GN=KRT2 PE=1 SV=2	1		1	2
RRBP1_HUMAN	1		1	2
Ribosome-binding protein 1 OS=Homo sapiens OX=9606 GN=RRBP1 PE=1 SV=5	1		1	2
K2C1_HUMAN	1	1	1	3
Keratin, type II cytoskeletal 1 OS=Homo sapiens OX=9606 GN=KRT1 PE=1 SV=6	1	1	1	3
RS19_HUMAN	1		1	2
40S ribosomal protein S19 OS=Homo sapiens OX=9606 GN=RPS19 PE=1 SV=2	1		1	2
K2C5_HUMAN	1			1
Keratin, type II cytoskeletal 5 OS=Homo sapiens OX=9606 GN=KRT5 PE=1 SV=3	1			1
RS27A_HUMAN	1			1
Ubiquitin-40S ribosomal protein S27a OS=Homo sapiens OX=9606 GN=RPS27A PE=1 SV=2	1			1
K2C6A_HUMAN	1			1
Keratin, type II cytoskeletal 6A OS=Homo sapiens OX=9606 GN=KRT6A PE=1 SV=3	1			1
RTN4_HUMAN	1		1	2
Reticulon-4 OS=Homo sapiens OX=9606 GN=RTN4 PE=1 SV=2	1		1	2
K2C72_HUMAN	1			1
Keratin, type II cytoskeletal 72 OS=Homo sapiens OX=9606 GN=KRT72 PE=1 SV=2	1			1
S10AD_HUMAN	1			1
Protein S100-A13 OS=Homo sapiens OX=9606 GN=S100A13 PE=1 SV=1	1			1
KCRB_HUMAN	1	1	1	3
Creatine kinase B-type OS=Homo sapiens OX=9606 GN=CKB PE=1 SV=1	1	1	1	3
SCAFB_HUMAN	1			1
Protein SCAF11 OS=Homo sapiens OX=9606 GN=SCAF11 PE=1 SV=2	1			1
KPYM_HUMAN	1	1	1	3
Pyruvate kinase PKM OS=Homo sapiens OX=9606 GN=PKM PE=1 SV=4	1	1	1	3
SEC62_HUMAN	1			1
Translocation protein SEC62 OS=Homo sapiens OX=9606 GN=SEC62 PE=1 SV=1	1			1
KR87P_HUMAN	1			1
Putative keratin-87 protein OS=Homo sapiens OX=9606 GN=KRT87P PE=5 SV=4	1			1
SFPQ_HUMAN	1			1
Splicing factor, proline- and glutamine-rich OS=Homo sapiens OX=9606 GN=SFPQ PE=1 SV=2	1			1
KRT36_HUMAN	1			1
Keratin, type I cuticular Ha6 OS=Homo sapiens OX=9606 GN=KRT36 PE=1 SV=1	1			1
SMD1_HUMAN	1			1
Small nuclear ribonucleoprotein Sm D1 OS=Homo sapiens OX=9606 GN=SNRPD1 PE=1 SV=1	1			1
KRT83_HUMAN	1			1
Keratin, type II cuticular Hb3 OS=Homo sapiens OX=9606 GN=KRT83 PE=1 SV=2	1			1
SNR27_HUMAN	1			1
U4/U6.U5 small nuclear ribonucleoprotein 27 kDa protein OS=Homo sapiens OX=9606 GN=SNRNP27 PE=1 SV=1	1			1
KT33B_HUMAN	1			1
Keratin, type I cuticular Ha3-II OS=Homo sapiens OX=9606 GN=KRT33B PE=1 SV=3	1			1
SON_HUMAN	1			1
Protein SON OS=Homo sapiens OX=9606 GN=SON PE=1 SV=4	1			1
KTN1_HUMAN	1			1
Kinectin OS=Homo sapiens OX=9606 GN=KTN1 PE=1 SV=1	1			1
SPS2L_HUMAN	1			1
SPATS2-like protein OS=Homo sapiens OX=9606 GN=SPATS2L PE=1 SV=2	1			1
LARP1_HUMAN	1			1
La-related protein 1 OS=Homo sapiens OX=9606 GN=LARP1 PE=1 SV=2	1			1
SR140_HUMAN	1			1
U2 snRNP-associated SURP motif-containing protein OS=Homo sapiens OX=9606 GN=U2SURP PE=1 SV=2	1			1
LASP1_HUMAN	1		1	2
LIM and SH3 domain protein 1 OS=Homo sapiens OX=9606 GN=LASP1 PE=1 SV=2	1		1	2
SRCH_HUMAN	1			1
Sarcoplasmic reticulum histidine-rich calcium-binding protein OS=Homo sapiens OX=9606 GN=HRC PE=1 SV=1	1			1
LEG1_HUMAN	1			1
Galectin-1 OS=Homo sapiens OX=9606 GN=LGALS1 PE=1 SV=2	1			1
SRRM1_HUMAN	1			1
Serine/arginine repetitive matrix protein 1 OS=Homo sapiens OX=9606 GN=SRRM1 PE=1 SV=2	1			1
LMNA_HUMAN	1	1	1	3
Prelamin-A/C OS=Homo sapiens OX=9606 GN=LMNA PE=1 SV=1	1	1	1	3
SRS10_HUMAN	1			1
Serine/arginine-rich splicing factor 10 OS=Homo sapiens OX=9606 GN=SRSF10 PE=1 SV=1	1			1
LMO7_HUMAN	1			1
LIM domain only protein 7 OS=Homo sapiens OX=9606 GN=LMO7 PE=1 SV=3	1			1
SRSF2_HUMAN	1		1	2
Serine/arginine-rich splicing factor 2 OS=Homo sapiens OX=9606 GN=SRSF2 PE=1 SV=4	1		1	2
LRC59_HUMAN	1		1	2
Leucine-rich repeat-containing protein 59 OS=Homo sapiens OX=9606 GN=LRRC59 PE=1 SV=1	1		1	2
SRSF4_HUMAN	1			1
Serine/arginine-rich splicing factor 4 OS=Homo sapiens OX=9606 GN=SRSF4 PE=1 SV=2	1			1
LS14A_HUMAN	1			1
Protein LSM14 homolog A OS=Homo sapiens OX=9606 GN=LSM14A PE=1 SV=3	1			1
SRSF6_HUMAN	1		1	2
Serine/arginine-rich splicing factor 6 OS=Homo sapiens OX=9606 GN=SRSF6 PE=1 SV=2	1		1	2
LYRIC_HUMAN	1		1	2
Protein LYRIC OS=Homo sapiens OX=9606 GN=MTDH PE=1 SV=2	1		1	2
SYNP2_HUMAN	1	1	1	3
Synaptopodin-2 OS=Homo sapiens OX=9606 GN=SYNPO2 PE=1 SV=2	1	1	1	3
MA7D1_HUMAN	1			1
MAP7 domain-containing protein 1 OS=Homo sapiens OX=9606 GN=MAP7D1 PE=1 SV=1	1			1
TAGL_HUMAN	1			1
Transgelin OS=Homo sapiens OX=9606 GN=TAGLN PE=1 SV=4	1			1
MANF_HUMAN	1			1
Mesencephalic astrocyte-derived neurotrophic factor OS=Homo sapiens OX=9606 GN=MANF PE=1 SV=3	1			1
TB182_HUMAN	1		1	2
182 kDa tankyrase-1-binding protein OS=Homo sapiens OX=9606 GN=TNKS1BP1 PE=1 SV=4	1		1	2
MAP1A_HUMAN	1		1	2
Microtubule-associated protein 1A OS=Homo sapiens OX=9606 GN=MAP1A PE=1 SV=6	1		1	2
TBA8_HUMAN	1	1	1	3
Tubulin alpha-8 chain OS=Homo sapiens OX=9606 GN=TUBA8 PE=1 SV=1	1	1	1	3
MAP1B_HUMAN	1			1
Microtubule-associated protein 1B OS=Homo sapiens OX=9606 GN=MAP1B PE=1 SV=2	1			1
TCOF_HUMAN	1		1	2
Treacle protein OS=Homo sapiens OX=9606 GN=TCOF1 PE=1 SV=3	1		1	2
MAP4_HUMAN	1		1	2
Microtubule-associated protein 4 OS=Homo sapiens OX=9606 GN=MAP4 PE=1 SV=3	1		1	2
TERA_HUMAN	1	1	1	3
Transitional endoplasmic reticulum ATPase OS=Homo sapiens OX=9606 GN=VCP PE=1 SV=4	1	1	1	3
MARCS_HUMAN	1			1
Myristoylated alanine-rich C-kinase substrate OS=Homo sapiens OX=9606 GN=MARCKS PE=1 SV=4	1			1
THOC2_HUMAN	1			1
THO complex subunit 2 OS=Homo sapiens OX=9606 GN=THOC2 PE=1 SV=2	1			1
MECP2_HUMAN	1			1
Methyl-CpG-binding protein 2 OS=Homo sapiens OX=9606 GN=MECP2 PE=1 SV=1	1			1
TM109_HUMAN	1			1
Transmembrane protein 109 OS=Homo sapiens OX=9606 GN=TMEM109 PE=1 SV=1	1			1
MED1_HUMAN	1			1
Mediator of RNA polymerase II transcription subunit 1 OS=Homo sapiens OX=9606 GN=MED1 PE=1 SV=4	1			1
TNNT2_HUMAN	1	1	1	3
Troponin T, cardiac muscle OS=Homo sapiens OX=9606 GN=TNNT2 PE=1 SV=3	1	1	1	3
ML12A_HUMAN	1			1
Myosin regulatory light chain 12A OS=Homo sapiens OX=9606 GN=MYL12A PE=1 SV=2	1			1
TPIS_HUMAN	1	1	1	3
Triosephosphate isomerase OS=Homo sapiens OX=9606 GN=TPI1 PE=1 SV=3	1	1	1	3
MLRS_HUMAN	1	1	1	3
Myosin regulatory light chain 2, skeletal muscle isoform OS=Homo sapiens OX=9606 GN=MYLPF PE=2 SV=1	1	1	1	3
TPM2_HUMAN	1	1	1	3
Tropomyosin beta chain OS=Homo sapiens OX=9606 GN=TPM2 PE=1 SV=1	1	1	1	3
MY18A_HUMAN	1			1
Unconventional myosin-XVIIIa OS=Homo sapiens OX=9606 GN=MYO18A PE=1 SV=3	1			1
TPM4_HUMAN	1			1
Tropomyosin alpha-4 chain OS=Homo sapiens OX=9606 GN=TPM4 PE=1 SV=3	1			1
MYH2_HUMAN	1	1		2
Myosin-2 OS=Homo sapiens OX=9606 GN=MYH2 PE=1 SV=1	1	1		2
TRIPC_HUMAN	1			1
E3 ubiquitin-protein ligase TRIP12 OS=Homo sapiens OX=9606 GN=TRIP12 PE=1 SV=1	1			1
MYH3_HUMAN	1	1	1	3
Myosin-3 OS=Homo sapiens OX=9606 GN=MYH3 PE=1 SV=3	1	1	1	3
U2AF2_HUMAN	1			1
Splicing factor U2AF 65 kDa subunit OS=Homo sapiens OX=9606 GN=U2AF2 PE=1 SV=4	1			1
MYH7_HUMAN	1			1
Myosin-7 OS=Homo sapiens OX=9606 GN=MYH7 PE=1 SV=5	1			1
UBP2L_HUMAN	1	1	1	3
Ubiquitin-associated protein 2-like OS=Homo sapiens OX=9606 GN=UBAP2L PE=1 SV=2	1	1	1	3
MYH8_HUMAN	1	1	1	3
Myosin-8 OS=Homo sapiens OX=9606 GN=MYH8 PE=1 SV=3	1	1	1	3
VAPA_HUMAN	1			1
Vesicle-associated membrane protein-associated protein A OS=Homo sapiens OX=9606 GN=VAPA PE=1 SV=3	1			1
MYH9_HUMAN	1	1	1	3
Myosin-9 OS=Homo sapiens OX=9606 GN=MYH9 PE=1 SV=4	1	1	1	3
WBP11_HUMAN	1			1
WW domain-binding protein 11 OS=Homo sapiens OX=9606 GN=WBP11 PE=1 SV=1	1			1
MYL1_HUMAN	1		1	2
Myosin light chain 1/3, skeletal muscle isoform OS=Homo sapiens OX=9606 GN=MYL1 PE=2 SV=3	1		1	2
YBOX1_HUMAN	1			1
Nuclease-sensitive element-binding protein 1 OS=Homo sapiens OX=9606 GN=YBX1 PE=1 SV=3	1			1
MYL4_HUMAN	1		1	2
Myosin light chain 4 OS=Homo sapiens OX=9606 GN=MYL4 PE=1 SV=3	1		1	2
ZRAB2_HUMAN	1			1
Zinc finger Ran-binding domain-containing protein 2 OS=Homo sapiens OX=9606 GN=ZRANB2 PE=1 SV=2	1			1
MYL6_HUMAN	1	1	1	3
Myosin light polypeptide 6 OS=Homo sapiens OX=9606 GN=MYL6 PE=1 SV=2	1	1	1	3
MYL6B_HUMAN	1	1	1	3
Myosin light chain 6B OS=Homo sapiens OX=9606 GN=MYL6B PE=1 SV=1	1	1	1	3
MYL9_HUMAN			1	1
Myosin regulatory light polypeptide 9 OS=Homo sapiens OX=9606 GN=MYL9 PE=1 SV=4			1	1
H2AX_HUMAN		1	1	2
Histone H2AX OS=Homo sapiens OX=9606 GN=H2AFX PE=1 SV=2		1	1	2
XIRP1_HUMAN		1	1	2
Xin actin-binding repeat-containing protein 1 OS=Homo sapiens OX=9606 GN=XIRP1 PE=1 SV=1		1	1	2
S10A4_HUMAN			1	1
Protein S100-A4 OS=Homo sapiens OX=9606 GN=S100A4 PE=1 SV=1			1	1
1433Z_HUMAN			1	1
14-3-3 protein zeta/delta OS=Homo sapiens OX=9606 GN=YWHAZ PE=1 SV=1			1	1
S10A6_HUMAN			1	1
Protein S100-A6 OS=Homo sapiens OX=9606 GN=S100A6 PE=1 SV=1			1	1
COF1_HUMAN			1	1
Cofilin-1 OS=Homo sapiens OX=9606 GN=CFL1 PE=1 SV=3			1	1
EMD_HUMAN		1		1
Emerin OS=Homo sapiens OX=9606 GN=EMD PE=1 SV=1		1		1
ZYX_HUMAN			1	1
Zyxin OS=Homo sapiens OX=9606 GN=ZYX PE=1 SV=1			1	1
H14_HUMAN			1	1
Histone H1.4 OS=Homo sapiens OX=9606 GN=HIST1H1E PE=1 SV=2			1	1
LDHA_HUMAN		1	1	2
L-lactate dehydrogenase A chain OS=Homo sapiens OX=9606 GN=LDHA PE=1 SV=2		1	1	2
SC61B_HUMAN			1	1
Protein transport protein Sec61 subunit beta OS=Homo sapiens OX=9606 GN=SEC61B PE=1 SV=2			1	1
POPD2_HUMAN			1	1
Popeye domain-containing protein 2 OS=Homo sapiens OX=9606 GN=POPDC2 PE=2 SV=2			1	1
ANXA5_HUMAN		1	1	2
Annexin A5 OS=Homo sapiens OX=9606 GN=ANXA5 PE=1 SV=2		1	1	2
DREB_HUMAN			1	1
Drebrin OS=Homo sapiens OX=9606 GN=DBN1 PE=1 SV=4			1	1
TBB3_HUMAN			1	1
Tubulin beta-3 chain OS=Homo sapiens OX=9606 GN=TUBB3 PE=1 SV=2			1	1
ATPB_HUMAN		1	1	2
ATP synthase subunit beta, mitochondrial OS=Homo sapiens OX=9606 GN=ATP5F1B PE=1 SV=3		1	1	2
TBB4B_HUMAN		1	1	2
Tubulin beta-4B chain OS=Homo sapiens OX=9606 GN=TUBB4B PE=1 SV=1		1	1	2
K2C6B_HUMAN			1	1
Keratin, type II cytoskeletal 6B OS=Homo sapiens OX=9606 GN=KRT6B PE=1 SV=5			1	1
TBB5_HUMAN		1	1	2
Tubulin beta chain OS=Homo sapiens OX=9606 GN=TUBB PE=1 SV=2		1	1	2
LAP2B_HUMAN		1	1	2
Lamina-associated polypeptide 2, isoforms beta/gamma OS=Homo sapiens OX=9606 GN=TMPO PE=1 SV=2		1	1	2
TBB6_HUMAN		1	1	2
Tubulin beta-6 chain OS=Homo sapiens OX=9606 GN=TUBB6 PE=1 SV=1		1	1	2
ACTN1_HUMAN			1	1
Alpha-actinin-1 OS=Homo sapiens OX=9606 GN=ACTN1 PE=1 SV=2			1	1
H2A1B_HUMAN			1	1
Histone H2A type 1-B/E OS=Homo sapiens OX=9606 GN=HIST1H2AB PE=1 SV=2			1	1
ALDOA_HUMAN		1	1	2
Fructose-bisphosphate aldolase A OS=Homo sapiens OX=9606 GN=ALDOA PE=1 SV=2		1	1	2
H2A2A_HUMAN		1		1
Histone H2A type 2-A OS=Homo sapiens OX=9606 GN=HIST2H2AA3 PE=1 SV=3		1		1
BIN1_HUMAN			1	1
Myc box-dependent-interacting protein 1 OS=Homo sapiens OX=9606 GN=BIN1 PE=1 SV=1			1	1
SERPH_HUMAN			1	1
Serpin H1 OS=Homo sapiens OX=9606 GN=SERPINH1 PE=1 SV=2			1	1
1433E_HUMAN			1	1
14-3-3 protein epsilon OS=Homo sapiens OX=9606 GN=YWHAE PE=1 SV=1			1	1
H2AV_HUMAN		1	1	2
Histone H2A.V OS=Homo sapiens OX=9606 GN=H2AFV PE=1 SV=3		1	1	2
ACTC_HUMAN		1	1	2
Actin, alpha cardiac muscle 1 OS=Homo sapiens OX=9606 GN=ACTC1 PE=1 SV=1		1	1	2
PDIA1_HUMAN			1	1
Protein disulfide-isomerase OS=Homo sapiens OX=9606 GN=P4HB PE=1 SV=3			1	1
NDKB_HUMAN			1	1
Nucleoside diphosphate kinase B OS=Homo sapiens OX=9606 GN=NME2 PE=1 SV=1			1	1
PDLI3_HUMAN		1	1	2
PDZ and LIM domain protein 3 OS=Homo sapiens OX=9606 GN=PDLIM3 PE=1 SV=1		1	1	2
ATPA_HUMAN			1	1
ATP synthase subunit alpha, mitochondrial OS=Homo sapiens OX=9606 GN=ATP5F1A PE=1 SV=1			1	1
TIM13_HUMAN		1		1
Mitochondrial import inner membrane translocase subunit Tim13 OS=Homo sapiens OX=9606 GN=TIMM13 PE=1 SV=1		1		1
GLU2B_HUMAN		1	1	2
Glucosidase 2 subunit beta OS=Homo sapiens OX=9606 GN=PRKCSH PE=1 SV=2		1	1	2
TLN1_HUMAN			1	1
Talin-1 OS=Homo sapiens OX=9606 GN=TLN1 PE=1 SV=3			1	1
RS30_HUMAN		1	1	2
40S ribosomal protein S30 OS=Homo sapiens OX=9606 GN=FAU PE=1 SV=1		1	1	2
PGAM1_HUMAN		1	1	2
Phosphoglycerate mutase 1 OS=Homo sapiens OX=9606 GN=PGAM1 PE=1 SV=2		1	1	2
NPM_HUMAN			1	1
Nucleophosmin OS=Homo sapiens OX=9606 GN=NPM1 PE=1 SV=2			1	1
PGK1_HUMAN		1	1	2
Phosphoglycerate kinase 1 OS=Homo sapiens OX=9606 GN=PGK1 PE=1 SV=3		1	1	2
CRYAB_HUMAN			1	1
Alpha-crystallin B chain OS=Homo sapiens OX=9606 GN=CRYAB PE=1 SV=2			1	1
HSPB2_HUMAN		1	1	2
Heat shock protein beta-2 OS=Homo sapiens OX=9606 GN=HSPB2 PE=1 SV=2		1	1	2
Grand Total	263	71	149	483

## Sheet: Sheet1
Sample	Accession	Description
Control	K2C72_HUMAN	Keratin, type II cytoskeletal 72 OS=Homo sapiens OX=9606 GN=KRT72 PE=1 SV=2
Control	AR6P4_HUMAN	ADP-ribosylation factor-like protein 6-interacting protein 4 OS=Homo sapiens OX=9606 GN=ARL6IP4 PE=1 SV=2
Control	MYL6_HUMAN	Myosin light polypeptide 6 OS=Homo sapiens OX=9606 GN=MYL6 PE=1 SV=2
Control	RL36_HUMAN	60S ribosomal protein L36 OS=Homo sapiens OX=9606 GN=RPL36 PE=1 SV=3
Control	SRSF7_HUMAN	Serine/arginine-rich splicing factor 7 OS=Homo sapiens OX=9606 GN=SRSF7 PE=1 SV=1
Control	SRSF3_HUMAN	Serine/arginine-rich splicing factor 3 OS=Homo sapiens OX=9606 GN=SRSF3 PE=1 SV=1
Control	TBA8_HUMAN	Tubulin alpha-8 chain OS=Homo sapiens OX=9606 GN=TUBA8 PE=1 SV=1
Control	CPSF6_HUMAN	Cleavage and polyadenylation specificity factor subunit 6 OS=Homo sapiens OX=9606 GN=CPSF6 PE=1 SV=2
Control	TBB2A_HUMAN	Tubulin beta-2A chain OS=Homo sapiens OX=9606 GN=TUBB2A PE=1 SV=1
Control	PNISR_HUMAN	Arginine/serine-rich protein PNISR OS=Homo sapiens OX=9606 GN=PNISR PE=1 SV=2
Control	CHTOP_HUMAN	Chromatin target of PRMT1 protein OS=Homo sapiens OX=9606 GN=CHTOP PE=1 SV=2
Control	RL22_HUMAN	60S ribosomal protein L22 OS=Homo sapiens OX=9606 GN=RPL22 PE=1 SV=2
Control	RS15_HUMAN	40S ribosomal protein S15 OS=Homo sapiens OX=9606 GN=RPS15 PE=1 SV=2
Control	RS27A_HUMAN	Ubiquitin-40S ribosomal protein S27a OS=Homo sapiens OX=9606 GN=RPS27A PE=1 SV=2
Control	TM109_HUMAN	Transmembrane protein 109 OS=Homo sapiens OX=9606 GN=TMEM109 PE=1 SV=1
Control	SRS10_HUMAN	Serine/arginine-rich splicing factor 10 OS=Homo sapiens OX=9606 GN=SRSF10 PE=1 SV=1
Control	MARCS_HUMAN	Myristoylated alanine-rich C-kinase substrate OS=Homo sapiens OX=9606 GN=MARCKS PE=1 SV=4
Control	BT3L4_HUMAN	Transcription factor BTF3 homolog 4 OS=Homo sapiens OX=9606 GN=BTF3L4 PE=1 SV=1
Control	AP3D1_HUMAN	AP-3 complex subunit delta-1 OS=Homo sapiens OX=9606 GN=AP3D1 PE=1 SV=1
Control	TRIPC_HUMAN	E3 ubiquitin-protein ligase TRIP12 OS=Homo sapiens OX=9606 GN=TRIP12 PE=1 SV=1
Control	CAV3_HUMAN	Caveolin-3 OS=Homo sapiens OX=9606 GN=CAV3 PE=1 SV=1
Control	PIN4_HUMAN	Peptidyl-prolyl cis-trans isomerase NIMA-interacting 4 OS=Homo sapiens OX=9606 GN=PIN4 PE=1 SV=1
Control	H10_HUMAN	Histone H1.0 OS=Homo sapiens OX=9606 GN=H1F0 PE=1 SV=3
Control	KCRB_HUMAN	Creatine kinase B-type OS=Homo sapiens OX=9606 GN=CKB PE=1 SV=1
Control	CAVN1_HUMAN	Caveolae-associated protein 1 OS=Homo sapiens OX=9606 GN=CAVIN1 PE=1 SV=1
Control	LMO7_HUMAN	LIM domain only protein 7 OS=Homo sapiens OX=9606 GN=LMO7 PE=1 SV=3
Control	MANF_HUMAN	Mesencephalic astrocyte-derived neurotrophic factor OS=Homo sapiens OX=9606 GN=MANF PE=1 SV=3
Control	MED1_HUMAN	Mediator of RNA polymerase II transcription subunit 1 OS=Homo sapiens OX=9606 GN=MED1 PE=1 SV=4
Control	RBM25_HUMAN	RNA-binding protein 25 OS=Homo sapiens OX=9606 GN=RBM25 PE=1 SV=3
Control	PLCB3_HUMAN	1-phosphatidylinositol 4,5-bisphosphate phosphodiesterase beta-3 OS=Homo sapiens OX=9606 GN=PLCB3 PE=1 SV=2
Control	U2AF2_HUMAN	Splicing factor U2AF 65 kDa subunit OS=Homo sapiens OX=9606 GN=U2AF2 PE=1 SV=4
Control	PSB6_HUMAN	Proteasome subunit beta type-6 OS=Homo sapiens OX=9606 GN=PSMB6 PE=1 SV=4
Control	RAB1B_HUMAN	Ras-related protein Rab-1B OS=Homo sapiens OX=9606 GN=RAB1B PE=1 SV=1
Control	CAPR1_HUMAN	Caprin-1 OS=Homo sapiens OX=9606 GN=CAPRIN1 PE=1 SV=2
Control	ROA1_HUMAN	Heterogeneous nuclear ribonucleoprotein A1 OS=Homo sapiens OX=9606 GN=HNRNPA1 PE=1 SV=5
Control	MA7D1_HUMAN	MAP7 domain-containing protein 1 OS=Homo sapiens OX=9606 GN=MAP7D1 PE=1 SV=1
Control	THOC2_HUMAN	THO complex subunit 2 OS=Homo sapiens OX=9606 GN=THOC2 PE=1 SV=2
Control	LARP1_HUMAN	La-related protein 1 OS=Homo sapiens OX=9606 GN=LARP1 PE=1 SV=2
Control	CO1A1_HUMAN	Collagen alpha-1(I) chain OS=Homo sapiens OX=9606 GN=COL1A1 PE=1 SV=5
Control	SLAI2_HUMAN	SLAIN motif-containing protein 2 OS=Homo sapiens OX=9606 GN=SLAIN2 PE=1 SV=2
Control	UCRIL_HUMAN	Putative cytochrome b-c1 complex subunit Rieske-like protein 1 OS=Homo sapiens OX=9606 GN=UQCRFS1P1 PE=5 SV=1
Control	PSIP1_HUMAN	PC4 and SFRS1-interacting protein OS=Homo sapiens OX=9606 GN=PSIP1 PE=1 SV=1
Control	PSB4_HUMAN	Proteasome subunit beta type-4 OS=Homo sapiens OX=9606 GN=PSMB4 PE=1 SV=4
Control	PRP4B_HUMAN	Serine/threonine-protein kinase PRP4 homolog OS=Homo sapiens OX=9606 GN=PRPF4B PE=1 SV=3
Control	ML12A_HUMAN	Myosin regulatory light chain 12A OS=Homo sapiens OX=9606 GN=MYL12A PE=1 SV=2
Control	VAPA_HUMAN	Vesicle-associated membrane protein-associated protein A OS=Homo sapiens OX=9606 GN=VAPA PE=1 SV=3
Control	PROF1_HUMAN	Profilin-1 OS=Homo sapiens OX=9606 GN=PFN1 PE=1 SV=2
Control	RBM26_HUMAN	RNA-binding protein 26 OS=Homo sapiens OX=9606 GN=RBM26 PE=1 SV=3
Control	SR140_HUMAN	U2 snRNP-associated SURP motif-containing protein OS=Homo sapiens OX=9606 GN=U2SURP PE=1 SV=2
Control	RPA34_HUMAN	DNA-directed RNA polymerase I subunit RPA34 OS=Homo sapiens OX=9606 GN=CD3EAP PE=1 SV=1
Control	ACTN4_HUMAN	Alpha-actinin-4 OS=Homo sapiens OX=9606 GN=ACTN4 PE=1 SV=2
Control	PSA5_HUMAN	Proteasome subunit alpha type-5 OS=Homo sapiens OX=9606 GN=PSMA5 PE=1 SV=3
Control	TRIR_HUMAN	Telomerase RNA component interacting RNase OS=Homo sapiens OX=9606 GN=TRIR PE=1 SV=1
Control	CDV3_HUMAN	Protein CDV3 homolog OS=Homo sapiens OX=9606 GN=CDV3 PE=1 SV=1
Control	CH059_HUMAN	Uncharacterized protein C8orf59 OS=Homo sapiens OX=9606 GN=C8orf59 PE=1 SV=4
Control	DYST_HUMAN	Dystonin OS=Homo sapiens OX=9606 GN=DST PE=1 SV=4
Control	SRC8_HUMAN	Src substrate cortactin OS=Homo sapiens OX=9606 GN=CTTN PE=1 SV=2
Control	TAGL_HUMAN	Transgelin OS=Homo sapiens OX=9606 GN=TAGLN PE=1 SV=4
Control	ANXA6_HUMAN	Annexin A6 OS=Homo sapiens OX=9606 GN=ANXA6 PE=1 SV=3
Control	SF3B2_HUMAN	Splicing factor 3B subunit 2 OS=Homo sapiens OX=9606 GN=SF3B2 PE=1 SV=2
Control	SCRB2_HUMAN	Lysosome membrane protein 2 OS=Homo sapiens OX=9606 GN=SCARB2 PE=1 SV=2
Control	PRC2C_HUMAN	Protein PRRC2C OS=Homo sapiens OX=9606 GN=PRRC2C PE=1 SV=4
Control	PSA2_HUMAN	Proteasome subunit alpha type-2 OS=Homo sapiens OX=9606 GN=PSMA2 PE=1 SV=2
Control	GLRX1_HUMAN	Glutaredoxin-1 OS=Homo sapiens OX=9606 GN=GLRX PE=1 SV=2
Control	CD151_HUMAN	CD151 antigen OS=Homo sapiens OX=9606 GN=CD151 PE=1 SV=3
Control	SPTN1_HUMAN	Spectrin alpha chain, non-erythrocytic 1 OS=Homo sapiens OX=9606 GN=SPTAN1 PE=1 SV=3
Control	DNJC8_HUMAN	DnaJ homolog subfamily C member 8 OS=Homo sapiens OX=9606 GN=DNAJC8 PE=1 SV=2
Control	SEC62_HUMAN	Translocation protein SEC62 OS=Homo sapiens OX=9606 GN=SEC62 PE=1 SV=1
Control	SRSF2_HUMAN	Serine/arginine-rich splicing factor 2 OS=Homo sapiens OX=9606 GN=SRSF2 PE=1 SV=4
Control	HDGR3_HUMAN	Hepatoma-derived growth factor-related protein 3 OS=Homo sapiens OX=9606 GN=HDGFL3 PE=1 SV=1
Control	NUCKS_HUMAN	Nuclear ubiquitous casein and cyclin-dependent kinase substrate 1 OS=Homo sapiens OX=9606 GN=NUCKS1 PE=1 SV=1
Control	RNPS1_HUMAN	RNA-binding protein with serine-rich domain 1 OS=Homo sapiens OX=9606 GN=RNPS1 PE=1 SV=1
Control	HMGB3_HUMAN	High mobility group protein B3 OS=Homo sapiens OX=9606 GN=HMGB3 PE=1 SV=4
Control	POPD1_HUMAN	Blood vessel epicardial substance OS=Homo sapiens OX=9606 GN=BVES PE=1 SV=1
Control	EDF1_HUMAN	Endothelial differentiation-related factor 1 OS=Homo sapiens OX=9606 GN=EDF1 PE=1 SV=1
Control	SRSF5_HUMAN	Serine/arginine-rich splicing factor 5 OS=Homo sapiens OX=9606 GN=SRSF5 PE=1 SV=1
Control	SRSF4_HUMAN	Serine/arginine-rich splicing factor 4 OS=Homo sapiens OX=9606 GN=SRSF4 PE=1 SV=2
Control	THIO_HUMAN	Thioredoxin OS=Homo sapiens OX=9606 GN=TXN PE=1 SV=3
Control	YBOX1_HUMAN	Nuclease-sensitive element-binding protein 1 OS=Homo sapiens OX=9606 GN=YBX1 PE=1 SV=3
Control	RS25_HUMAN	40S ribosomal protein S25 OS=Homo sapiens OX=9606 GN=RPS25 PE=1 SV=1
Control	SPF30_HUMAN	Survival of motor neuron-related-splicing factor 30 OS=Homo sapiens OX=9606 GN=SMNDC1 PE=1 SV=1
Control	ABCF1_HUMAN	ATP-binding cassette sub-family F member 1 OS=Homo sapiens OX=9606 GN=ABCF1 PE=1 SV=2
Control	BRD2_HUMAN	Bromodomain-containing protein 2 OS=Homo sapiens OX=9606 GN=BRD2 PE=1 SV=2
Control	SFPQ_HUMAN	Splicing factor, proline- and glutamine-rich OS=Homo sapiens OX=9606 GN=SFPQ PE=1 SV=2
Control	SPS2L_HUMAN	SPATS2-like protein OS=Homo sapiens OX=9606 GN=SPATS2L PE=1 SV=2
Control	RL38_HUMAN	60S ribosomal protein L38 OS=Homo sapiens OX=9606 GN=RPL38 PE=1 SV=2
Control	SNR27_HUMAN	U4/U6.U5 small nuclear ribonucleoprotein 27 kDa protein OS=Homo sapiens OX=9606 GN=SNRNP27 PE=1 SV=1
Control	BD1L1_HUMAN	Biorientation of chromosomes in cell division protein 1-like 1 OS=Homo sapiens OX=9606 GN=BOD1L1 PE=1 SV=2
Control	LEG1_HUMAN	Galectin-1 OS=Homo sapiens OX=9606 GN=LGALS1 PE=1 SV=2
Control	TAGL2_HUMAN	Transgelin-2 OS=Homo sapiens OX=9606 GN=TAGLN2 PE=1 SV=3
Control	CL043_HUMAN	Uncharacterized protein C12orf43 OS=Homo sapiens OX=9606 GN=C12orf43 PE=1 SV=2
Control	CHERP_HUMAN	Calcium homeostasis endoplasmic reticulum protein OS=Homo sapiens OX=9606 GN=CHERP PE=1 SV=3
Control	G3BP1_HUMAN	Ras GTPase-activating protein-binding protein 1 OS=Homo sapiens OX=9606 GN=G3BP1 PE=1 SV=1
Control	CREB1_HUMAN	Cyclic AMP-responsive element-binding protein 1 OS=Homo sapiens OX=9606 GN=CREB1 PE=1 SV=2
Control	CALM1_HUMAN	Calmodulin-1 OS=Homo sapiens OX=9606 GN=CALM1 PE=1 SV=1
Control	PPIA_HUMAN	Peptidyl-prolyl cis-trans isomerase A OS=Homo sapiens OX=9606 GN=PPIA PE=1 SV=2
Control	CAV1_HUMAN	Caveolin-1 OS=Homo sapiens OX=9606 GN=CAV1 PE=1 SV=4
Control	PPIB_HUMAN	Peptidyl-prolyl cis-trans isomerase B OS=Homo sapiens OX=9606 GN=PPIB PE=1 SV=2
Control	ROA2_HUMAN	Heterogeneous nuclear ribonucleoproteins A2/B1 OS=Homo sapiens OX=9606 GN=HNRNPA2B1 PE=1 SV=2
Control	SRCH_HUMAN	Sarcoplasmic reticulum histidine-rich calcium-binding protein OS=Homo sapiens OX=9606 GN=HRC PE=1 SV=1
Control	HMGA2_HUMAN	High mobility group protein HMGI-C OS=Homo sapiens OX=9606 GN=HMGA2 PE=1 SV=1
Control	G3P_HUMAN	Glyceraldehyde-3-phosphate dehydrogenase OS=Homo sapiens OX=9606 GN=GAPDH PE=1 SV=3
Control	WDR33_HUMAN	pre-mRNA 3' end processing protein WDR33 OS=Homo sapiens OX=9606 GN=WDR33 PE=1 SV=2
Control	PSA3_HUMAN	Proteasome subunit alpha type-3 OS=Homo sapiens OX=9606 GN=PSMA3 PE=1 SV=2
Control	BAP31_HUMAN	B-cell receptor-associated protein 31 OS=Homo sapiens OX=9606 GN=BCAP31 PE=1 SV=3
Control	HS90B_HUMAN	Heat shock protein HSP 90-beta OS=Homo sapiens OX=9606 GN=HSP90AB1 PE=1 SV=4
Control	HS90A_HUMAN	Heat shock protein HSP 90-alpha OS=Homo sapiens OX=9606 GN=HSP90AA1 PE=1 SV=5
Control	ENOA_HUMAN	Alpha-enolase OS=Homo sapiens OX=9606 GN=ENO1 PE=1 SV=2
Control	EF1A1_HUMAN	Elongation factor 1-alpha 1 OS=Homo sapiens OX=9606 GN=EEF1A1 PE=1 SV=1
Control	EIFCL_HUMAN	Eukaryotic translation initiation factor 3 subunit C-like protein OS=Homo sapiens OX=9606 GN=EIF3CL PE=3 SV=1
Control	NCAM1_HUMAN	Neural cell adhesion molecule 1 OS=Homo sapiens OX=9606 GN=NCAM1 PE=1 SV=3
Control	ANXA2_HUMAN	Annexin A2 OS=Homo sapiens OX=9606 GN=ANXA2 PE=1 SV=2
Control	PSA6_HUMAN	Proteasome subunit alpha type-6 OS=Homo sapiens OX=9606 GN=PSMA6 PE=1 SV=1
Control	TPIS_HUMAN	Triosephosphate isomerase OS=Homo sapiens OX=9606 GN=TPI1 PE=1 SV=3
Control	PSB5_HUMAN	Proteasome subunit beta type-5 OS=Homo sapiens OX=9606 GN=PSMB5 PE=1 SV=3
Control	RL7A_HUMAN	60S ribosomal protein L7a OS=Homo sapiens OX=9606 GN=RPL7A PE=1 SV=2
Control	PSB1_HUMAN	Proteasome subunit beta type-1 OS=Homo sapiens OX=9606 GN=PSMB1 PE=1 SV=2
Control	PSA1_HUMAN	Proteasome subunit alpha type-1 OS=Homo sapiens OX=9606 GN=PSMA1 PE=1 SV=1
Control	PLEC_HUMAN	Plectin OS=Homo sapiens OX=9606 GN=PLEC PE=1 SV=3
Control	RL5_HUMAN	60S ribosomal protein L5 OS=Homo sapiens OX=9606 GN=RPL5 PE=1 SV=3
Control	ARGL1_HUMAN	Arginine and glutamate-rich protein 1 OS=Homo sapiens OX=9606 GN=ARGLU1 PE=1 SV=1
Control	AMRP_HUMAN	Alpha-2-macroglobulin receptor-associated protein OS=Homo sapiens OX=9606 GN=LRPAP1 PE=1 SV=1
Control	KRT36_HUMAN	Keratin, type I cuticular Ha6 OS=Homo sapiens OX=9606 GN=KRT36 PE=1 SV=1
Control	TNNT1_HUMAN	Troponin T, slow skeletal muscle OS=Homo sapiens OX=9606 GN=TNNT1 PE=1 SV=4
Control	HMGA1_HUMAN	High mobility group protein HMG-I/HMG-Y OS=Homo sapiens OX=9606 GN=HMGA1 PE=1 SV=3
Control	TCP4_HUMAN	Activated RNA polymerase II transcriptional coactivator p15 OS=Homo sapiens OX=9606 GN=SUB1 PE=1 SV=3
Control	H15_HUMAN	Histone H1.5 OS=Homo sapiens OX=9606 GN=HIST1H1B PE=1 SV=3
Control	H4_HUMAN	Histone H4 OS=Homo sapiens OX=9606 GN=HIST1H4A PE=1 SV=2
Control	CSRP1_HUMAN	Cysteine and glycine-rich protein 1 OS=Homo sapiens OX=9606 GN=CSRP1 PE=1 SV=3
Control	CIRBP_HUMAN	Cold-inducible RNA-binding protein OS=Homo sapiens OX=9606 GN=CIRBP PE=1 SV=1
Control	MYL4_HUMAN	Myosin light chain 4 OS=Homo sapiens OX=9606 GN=MYL4 PE=1 SV=3
Control	SMD2_HUMAN	Small nuclear ribonucleoprotein Sm D2 OS=Homo sapiens OX=9606 GN=SNRPD2 PE=1 SV=1
Control	TB182_HUMAN	182 kDa tankyrase-1-binding protein OS=Homo sapiens OX=9606 GN=TNKS1BP1 PE=1 SV=4
Control	SRSF6_HUMAN	Serine/arginine-rich splicing factor 6 OS=Homo sapiens OX=9606 GN=SRSF6 PE=1 SV=2
Control	NUMA1_HUMAN	Nuclear mitotic apparatus protein 1 OS=Homo sapiens OX=9606 GN=NUMA1 PE=1 SV=2
Control	YBOX3_HUMAN	Y-box-binding protein 3 OS=Homo sapiens OX=9606 GN=YBX3 PE=1 SV=4
Control	MLRS_HUMAN	Myosin regulatory light chain 2, skeletal muscle isoform OS=Homo sapiens OX=9606 GN=MYLPF PE=2 SV=1
Control	SARNP_HUMAN	SAP domain-containing ribonucleoprotein OS=Homo sapiens OX=9606 GN=SARNP PE=1 SV=3
Control	CHM4B_HUMAN	Charged multivesicular body protein 4b OS=Homo sapiens OX=9606 GN=CHMP4B PE=1 SV=1
Control	BRD3_HUMAN	Bromodomain-containing protein 3 OS=Homo sapiens OX=9606 GN=BRD3 PE=1 SV=1
Control	RU17_HUMAN	U1 small nuclear ribonucleoprotein 70 kDa OS=Homo sapiens OX=9606 GN=SNRNP70 PE=1 SV=2
Control	SMD1_HUMAN	Small nuclear ribonucleoprotein Sm D1 OS=Homo sapiens OX=9606 GN=SNRPD1 PE=1 SV=1
Control	H2B1B_HUMAN	Histone H2B type 1-B OS=Homo sapiens OX=9606 GN=HIST1H2BB PE=1 SV=2
Control	NOP2_HUMAN	Probable 28S rRNA (cytosine(4447)-C(5))-methyltransferase OS=Homo sapiens OX=9606 GN=NOP2 PE=1 SV=2
Control	HSP7C_HUMAN	Heat shock cognate 71 kDa protein OS=Homo sapiens OX=9606 GN=HSPA8 PE=1 SV=1
Control	HEXI1_HUMAN	Protein HEXIM1 OS=Homo sapiens OX=9606 GN=HEXIM1 PE=1 SV=1
Control	CCD86_HUMAN	Coiled-coil domain-containing protein 86 OS=Homo sapiens OX=9606 GN=CCDC86 PE=1 SV=1
Control	ATRX_HUMAN	Transcriptional regulator ATRX OS=Homo sapiens OX=9606 GN=ATRX PE=1 SV=5
Control	RL31_HUMAN	60S ribosomal protein L31 OS=Homo sapiens OX=9606 GN=RPL31 PE=1 SV=1
Control	DDX21_HUMAN	Nucleolar RNA helicase 2 OS=Homo sapiens OX=9606 GN=DDX21 PE=1 SV=5
Control	S10AD_HUMAN	Protein S100-A13 OS=Homo sapiens OX=9606 GN=S100A13 PE=1 SV=1
Control	UBAP2_HUMAN	Ubiquitin-associated protein 2 OS=Homo sapiens OX=9606 GN=UBAP2 PE=1 SV=1
Control	LS14A_HUMAN	Protein LSM14 homolog A OS=Homo sapiens OX=9606 GN=LSM14A PE=1 SV=3
Control	NOP56_HUMAN	Nucleolar protein 56 OS=Homo sapiens OX=9606 GN=NOP56 PE=1 SV=4
Control	ENPL_HUMAN	Endoplasmin OS=Homo sapiens OX=9606 GN=HSP90B1 PE=1 SV=1
Control	KTN1_HUMAN	Kinectin OS=Homo sapiens OX=9606 GN=KTN1 PE=1 SV=1
Control	RBBP6_HUMAN	E3 ubiquitin-protein ligase RBBP6 OS=Homo sapiens OX=9606 GN=RBBP6 PE=1 SV=1
Control	FUS_HUMAN	RNA-binding protein FUS OS=Homo sapiens OX=9606 GN=FUS PE=1 SV=1
Control	THOC4_HUMAN	THO complex subunit 4 OS=Homo sapiens OX=9606 GN=ALYREF PE=1 SV=3
Control	EWS_HUMAN	RNA-binding protein EWS OS=Homo sapiens OX=9606 GN=EWSR1 PE=1 SV=1
Control	HAP28_HUMAN	28 kDa heat- and acid-stable phosphoprotein OS=Homo sapiens OX=9606 GN=PDAP1 PE=1 SV=1
Control	H12_HUMAN	Histone H1.2 OS=Homo sapiens OX=9606 GN=HIST1H1C PE=1 SV=2
Control	BTF3_HUMAN	Transcription factor BTF3 OS=Homo sapiens OX=9606 GN=BTF3 PE=1 SV=1
Control	HMGB2_HUMAN	High mobility group protein B2 OS=Homo sapiens OX=9606 GN=HMGB2 PE=1 SV=2
Control	SRP14_HUMAN	Signal recognition particle 14 kDa protein OS=Homo sapiens OX=9606 GN=SRP14 PE=1 SV=2
Control	FIP1_HUMAN	Pre-mRNA 3'-end-processing factor FIP1 OS=Homo sapiens OX=9606 GN=FIP1L1 PE=1 SV=1
Control	LRC59_HUMAN	Leucine-rich repeat-containing protein 59 OS=Homo sapiens OX=9606 GN=LRRC59 PE=1 SV=1
Control	MYL1_HUMAN	Myosin light chain 1/3, skeletal muscle isoform OS=Homo sapiens OX=9606 GN=MYL1 PE=2 SV=3
Control	ILF3_HUMAN	Interleukin enhancer-binding factor 3 OS=Homo sapiens OX=9606 GN=ILF3 PE=1 SV=3
Control	TBA1A_HUMAN	Tubulin alpha-1A chain OS=Homo sapiens OX=9606 GN=TUBA1A PE=1 SV=1
Control	CAVN2_HUMAN	Caveolae-associated protein 2 OS=Homo sapiens OX=9606 GN=CAVIN2 PE=1 SV=3
Control	PYM1_HUMAN	Partner of Y14 and mago OS=Homo sapiens OX=9606 GN=PYM1 PE=1 SV=1
Control	JSPR1_HUMAN	Junctional sarcoplasmic reticulum protein 1 OS=Homo sapiens OX=9606 GN=JSRP1 PE=1 SV=1
Control	H2B1C_HUMAN	Histone H2B type 1-C/E/F/G/I OS=Homo sapiens OX=9606 GN=HIST1H2BC PE=1 SV=4
Control	DKC1_HUMAN	H/ACA ribonucleoprotein complex subunit 4 OS=Homo sapiens OX=9606 GN=DKC1 PE=1 SV=3
Control	SCAFB_HUMAN	Protein SCAF11 OS=Homo sapiens OX=9606 GN=SCAF11 PE=1 SV=2
Control	RS7_HUMAN	40S ribosomal protein S7 OS=Homo sapiens OX=9606 GN=RPS7 PE=1 SV=1
Control	CC124_HUMAN	Coiled-coil domain-containing protein 124 OS=Homo sapiens OX=9606 GN=CCDC124 PE=1 SV=1
Control	RL23A_HUMAN	60S ribosomal protein L23a OS=Homo sapiens OX=9606 GN=RPL23A PE=1 SV=1
Control	ACTB_HUMAN	Actin, cytoplasmic 1 OS=Homo sapiens OX=9606 GN=ACTB PE=1 SV=1
Control	TR150_HUMAN	Thyroid hormone receptor-associated protein 3 OS=Homo sapiens OX=9606 GN=THRAP3 PE=1 SV=2
Control	HNRPK_HUMAN	Heterogeneous nuclear ribonucleoprotein K OS=Homo sapiens OX=9606 GN=HNRNPK PE=1 SV=1
Control	NUFP2_HUMAN	Nuclear fragile X mental retardation-interacting protein 2 OS=Homo sapiens OX=9606 GN=NUFIP2 PE=1 SV=1
Control	T2FA_HUMAN	General transcription factor IIF subunit 1 OS=Homo sapiens OX=9606 GN=GTF2F1 PE=1 SV=2
Control	PK1IP_HUMAN	p21-activated protein kinase-interacting protein 1 OS=Homo sapiens OX=9606 GN=PAK1IP1 PE=1 SV=2
Control	HSPB1_HUMAN	Heat shock protein beta-1 OS=Homo sapiens OX=9606 GN=HSPB1 PE=1 SV=2
Control	BRD4_HUMAN	Bromodomain-containing protein 4 OS=Homo sapiens OX=9606 GN=BRD4 PE=1 SV=2
Control	NEXN_HUMAN	Nexilin OS=Homo sapiens OX=9606 GN=NEXN PE=1 SV=1
Control	WBP11_HUMAN	WW domain-binding protein 11 OS=Homo sapiens OX=9606 GN=WBP11 PE=1 SV=1
Control	K1C14_HUMAN	Keratin, type I cytoskeletal 14 OS=Homo sapiens OX=9606 GN=KRT14 PE=1 SV=4
Control	TPM4_HUMAN	Tropomyosin alpha-4 chain OS=Homo sapiens OX=9606 GN=TPM4 PE=1 SV=3
Control	HMGB1_HUMAN	High mobility group protein B1 OS=Homo sapiens OX=9606 GN=HMGB1 PE=1 SV=3
Control	SRRM1_HUMAN	Serine/arginine repetitive matrix protein 1 OS=Homo sapiens OX=9606 GN=SRRM1 PE=1 SV=2
Control	RS19_HUMAN	40S ribosomal protein S19 OS=Homo sapiens OX=9606 GN=RPS19 PE=1 SV=2
Control	NUCL_HUMAN	Nucleolin OS=Homo sapiens OX=9606 GN=NCL PE=1 SV=3
Control	LASP1_HUMAN	LIM and SH3 domain protein 1 OS=Homo sapiens OX=9606 GN=LASP1 PE=1 SV=2
Control	DEK_HUMAN	Protein DEK OS=Homo sapiens OX=9606 GN=DEK PE=1 SV=1
Control	MY18A_HUMAN	Unconventional myosin-XVIIIa OS=Homo sapiens OX=9606 GN=MYO18A PE=1 SV=3
Control	KPYM_HUMAN	Pyruvate kinase PKM OS=Homo sapiens OX=9606 GN=PKM PE=1 SV=4
Control	PRDX1_HUMAN	Peroxiredoxin-1 OS=Homo sapiens OX=9606 GN=PRDX1 PE=1 SV=1
Control	CKAP4_HUMAN	Cytoskeleton-associated protein 4 OS=Homo sapiens OX=9606 GN=CKAP4 PE=1 SV=2
Control	PSA7_HUMAN	Proteasome subunit alpha type-7 OS=Homo sapiens OX=9606 GN=PSMA7 PE=1 SV=1
Control	KRT83_HUMAN	Keratin, type II cuticular Hb3 OS=Homo sapiens OX=9606 GN=KRT83 PE=1 SV=2
Control	KR87P_HUMAN	Putative keratin-87 protein OS=Homo sapiens OX=9606 GN=KRT87P PE=5 SV=4
Control	KT33B_HUMAN	Keratin, type I cuticular Ha3-II OS=Homo sapiens OX=9606 GN=KRT33B PE=1 SV=3
Control	ZRAB2_HUMAN	Zinc finger Ran-binding domain-containing protein 2 OS=Homo sapiens OX=9606 GN=ZRANB2 PE=1 SV=2
Control	ACTA_HUMAN	Actin, aortic smooth muscle OS=Homo sapiens OX=9606 GN=ACTA2 PE=1 SV=1
Control	MECP2_HUMAN	Methyl-CpG-binding protein 2 OS=Homo sapiens OX=9606 GN=MECP2 PE=1 SV=1
Control	SYNP2_HUMAN	Synaptopodin-2 OS=Homo sapiens OX=9606 GN=SYNPO2 PE=1 SV=2
Control	MYL6B_HUMAN	Myosin light chain 6B OS=Homo sapiens OX=9606 GN=MYL6B PE=1 SV=1
Control	RABL6_HUMAN	Rab-like protein 6 OS=Homo sapiens OX=9606 GN=RABL6 PE=1 SV=2
Control	NSRP1_HUMAN	Nuclear speckle splicing regulatory protein 1 OS=Homo sapiens OX=9606 GN=NSRP1 PE=1 SV=1
Control	RBMX_HUMAN	RNA-binding motif protein, X chromosome OS=Homo sapiens OX=9606 GN=RBMX PE=1 SV=3
Control	BIP_HUMAN	Endoplasmic reticulum chaperone BiP OS=Homo sapiens OX=9606 GN=HSPA5 PE=1 SV=2
Control	PBIP1_HUMAN	Pre-B-cell leukemia transcription factor-interacting protein 1 OS=Homo sapiens OX=9606 GN=PBXIP1 PE=1 SV=1
Control	K1H1_HUMAN	Keratin, type I cuticular Ha1 OS=Homo sapiens OX=9606 GN=KRT31 PE=1 SV=3
Control	TNNT2_HUMAN	Troponin T, cardiac muscle OS=Homo sapiens OX=9606 GN=TNNT2 PE=1 SV=3
Control	TPM3_HUMAN	Tropomyosin alpha-3 chain OS=Homo sapiens OX=9606 GN=TPM3 PE=1 SV=2
Control	UBP2L_HUMAN	Ubiquitin-associated protein 2-like OS=Homo sapiens OX=9606 GN=UBAP2L PE=1 SV=2
Control	PLIN3_HUMAN	Perilipin-3 OS=Homo sapiens OX=9606 GN=PLIN3 PE=1 SV=3
Control	FLNC_HUMAN	Filamin-C OS=Homo sapiens OX=9606 GN=FLNC PE=1 SV=3
Control	TCOF_HUMAN	Treacle protein OS=Homo sapiens OX=9606 GN=TCOF1 PE=1 SV=3
Control	HDGR2_HUMAN	Hepatoma-derived growth factor-related protein 2 OS=Homo sapiens OX=9606 GN=HDGFL2 PE=1 SV=1
Control	TNNT3_HUMAN	Troponin T, fast skeletal muscle OS=Homo sapiens OX=9606 GN=TNNT3 PE=1 SV=3
Control	TPM1_HUMAN	Tropomyosin alpha-1 chain OS=Homo sapiens OX=9606 GN=TPM1 PE=1 SV=2
Control	LMNA_HUMAN	Prelamin-A/C OS=Homo sapiens OX=9606 GN=LMNA PE=1 SV=1
Control	BCLF1_HUMAN	Bcl-2-associated transcription factor 1 OS=Homo sapiens OX=9606 GN=BCLAF1 PE=1 SV=2
Control	NOLC1_HUMAN	Nucleolar and coiled-body phosphoprotein 1 OS=Homo sapiens OX=9606 GN=NOLC1 PE=1 SV=2
Control	AHNK2_HUMAN	Protein AHNAK2 OS=Homo sapiens OX=9606 GN=AHNAK2 PE=1 SV=2
Control	CALD1_HUMAN	Caldesmon OS=Homo sapiens OX=9606 GN=CALD1 PE=1 SV=3
Control	SRSF1_HUMAN	Serine/arginine-rich splicing factor 1 OS=Homo sapiens OX=9606 GN=SRSF1 PE=1 SV=2
Control	PININ_HUMAN	Pinin OS=Homo sapiens OX=9606 GN=PNN PE=1 SV=5
Control	RRBP1_HUMAN	Ribosome-binding protein 1 OS=Homo sapiens OX=9606 GN=RRBP1 PE=1 SV=5
Control	TPM2_HUMAN	Tropomyosin beta chain OS=Homo sapiens OX=9606 GN=TPM2 PE=1 SV=1
Control	DESM_HUMAN	Desmin OS=Homo sapiens OX=9606 GN=DES PE=1 SV=3
Control	K2C5_HUMAN	Keratin, type II cytoskeletal 5 OS=Homo sapiens OX=9606 GN=KRT5 PE=1 SV=3
Control	IF2P_HUMAN	Eukaryotic translation initiation factor 5B OS=Homo sapiens OX=9606 GN=EIF5B PE=1 SV=4
Control	TERA_HUMAN	Transitional endoplasmic reticulum ATPase OS=Homo sapiens OX=9606 GN=VCP PE=1 SV=4
Control	MAP1B_HUMAN	Microtubule-associated protein 1B OS=Homo sapiens OX=9606 GN=MAP1B PE=1 SV=2
Control	ACINU_HUMAN	Apoptotic chromatin condensation inducer in the nucleus OS=Homo sapiens OX=9606 GN=ACIN1 PE=1 SV=2
Control	MAP1A_HUMAN	Microtubule-associated protein 1A OS=Homo sapiens OX=9606 GN=MAP1A PE=1 SV=6
Control	FLNA_HUMAN	Filamin-A OS=Homo sapiens OX=9606 GN=FLNA PE=1 SV=4
Control	LYRIC_HUMAN	Protein LYRIC OS=Homo sapiens OX=9606 GN=MTDH PE=1 SV=2
Control	SON_HUMAN	Protein SON OS=Homo sapiens OX=9606 GN=SON PE=1 SV=4
Control	RTN4_HUMAN	Reticulon-4 OS=Homo sapiens OX=9606 GN=RTN4 PE=1 SV=2
Control	SNUT1_HUMAN	U4/U6.U5 tri-snRNP-associated protein 1 OS=Homo sapiens OX=9606 GN=SART1 PE=1 SV=1
Control	K2C6A_HUMAN	Keratin, type II cytoskeletal 6A OS=Homo sapiens OX=9606 GN=KRT6A PE=1 SV=3
Control	MYH7_HUMAN	Myosin-7 OS=Homo sapiens OX=9606 GN=MYH7 PE=1 SV=5
Control	VIME_HUMAN	Vimentin OS=Homo sapiens OX=9606 GN=VIM PE=1 SV=4
Control	SRRM2_HUMAN	Serine/arginine repetitive matrix protein 2 OS=Homo sapiens OX=9606 GN=SRRM2 PE=1 SV=2
Control	PAIRB_HUMAN	Plasminogen activator inhibitor 1 RNA-binding protein OS=Homo sapiens OX=9606 GN=SERBP1 PE=1 SV=2
Control	K1C9_HUMAN	Keratin, type I cytoskeletal 9 OS=Homo sapiens OX=9606 GN=KRT9 PE=1 SV=3
Control	K22E_HUMAN	Keratin, type II cytoskeletal 2 epidermal OS=Homo sapiens OX=9606 GN=KRT2 PE=1 SV=2
Control	K1C10_HUMAN	Keratin, type I cytoskeletal 10 OS=Homo sapiens OX=9606 GN=KRT10 PE=1 SV=6
Control	MYH9_HUMAN	Myosin-9 OS=Homo sapiens OX=9606 GN=MYH9 PE=1 SV=4
Control	NACAM_HUMAN	Nascent polypeptide-associated complex subunit alpha, muscle-specific form OS=Homo sapiens OX=9606 GN=NACA PE=1 SV=1
Control	MAP4_HUMAN	Microtubule-associated protein 4 OS=Homo sapiens OX=9606 GN=MAP4 PE=1 SV=3
Control	K2C1_HUMAN	Keratin, type II cytoskeletal 1 OS=Homo sapiens OX=9606 GN=KRT1 PE=1 SV=6
Control	MYH2_HUMAN	Myosin-2 OS=Homo sapiens OX=9606 GN=MYH2 PE=1 SV=1
Control	NEST_HUMAN	Nestin OS=Homo sapiens OX=9606 GN=NES PE=1 SV=2
Control	MYH3_HUMAN	Myosin-3 OS=Homo sapiens OX=9606 GN=MYH3 PE=1 SV=3
Control	MYH8_HUMAN	Myosin-8 OS=Homo sapiens OX=9606 GN=MYH8 PE=1 SV=3
Control	AHNK_HUMAN	Neuroblast differentiation-associated protein AHNAK OS=Homo sapiens OX=9606 GN=AHNAK PE=1 SV=2
mPOP1	H2AV_HUMAN	Histone H2A.V OS=Homo sapiens OX=9606 GN=H2AFV PE=1 SV=3
mPOP1	TPIS_HUMAN	Triosephosphate isomerase OS=Homo sapiens OX=9606 GN=TPI1 PE=1 SV=3
mPOP1	HSPB2_HUMAN	Heat shock protein beta-2 OS=Homo sapiens OX=9606 GN=HSPB2 PE=1 SV=2
mPOP1	GLU2B_HUMAN	Glucosidase 2 subunit beta OS=Homo sapiens OX=9606 GN=PRKCSH PE=1 SV=2
mPOP1	PGK1_HUMAN	Phosphoglycerate kinase 1 OS=Homo sapiens OX=9606 GN=PGK1 PE=1 SV=3
mPOP1	EMD_HUMAN	Emerin OS=Homo sapiens OX=9606 GN=EMD PE=1 SV=1
mPOP1	PDLI3_HUMAN	PDZ and LIM domain protein 3 OS=Homo sapiens OX=9606 GN=PDLIM3 PE=1 SV=1
mPOP1	HMGB1_HUMAN	High mobility group protein B1 OS=Homo sapiens OX=9606 GN=HMGB1 PE=1 SV=3
mPOP1	PGAM1_HUMAN	Phosphoglycerate mutase 1 OS=Homo sapiens OX=9606 GN=PGAM1 PE=1 SV=2
mPOP1	RS30_HUMAN	40S ribosomal protein S30 OS=Homo sapiens OX=9606 GN=FAU PE=1 SV=1
mPOP1	RL7A_HUMAN	60S ribosomal protein L7a OS=Homo sapiens OX=9606 GN=RPL7A PE=1 SV=2
mPOP1	ANXA5_HUMAN	Annexin A5 OS=Homo sapiens OX=9606 GN=ANXA5 PE=1 SV=2
mPOP1	UBP2L_HUMAN	Ubiquitin-associated protein 2-like OS=Homo sapiens OX=9606 GN=UBAP2L PE=1 SV=2
mPOP1	TIM13_HUMAN	Mitochondrial import inner membrane translocase subunit Tim13 OS=Homo sapiens OX=9606 GN=TIMM13 PE=1 SV=1
mPOP1	LAP2B_HUMAN	Lamina-associated polypeptide 2, isoforms beta/gamma OS=Homo sapiens OX=9606 GN=TMPO PE=1 SV=2
mPOP1	NEXN_HUMAN	Nexilin OS=Homo sapiens OX=9606 GN=NEXN PE=1 SV=1
mPOP1	TPM2_HUMAN	Tropomyosin beta chain OS=Homo sapiens OX=9606 GN=TPM2 PE=1 SV=1
mPOP1	TBA8_HUMAN	Tubulin alpha-8 chain OS=Homo sapiens OX=9606 GN=TUBA8 PE=1 SV=1
mPOP1	H2AX_HUMAN	Histone H2AX OS=Homo sapiens OX=9606 GN=H2AFX PE=1 SV=2
mPOP1	H2A2A_HUMAN	Histone H2A type 2-A OS=Homo sapiens OX=9606 GN=HIST2H2AA3 PE=1 SV=3
mPOP1	HS90A_HUMAN	Heat shock protein HSP 90-alpha OS=Homo sapiens OX=9606 GN=HSP90AA1 PE=1 SV=5
mPOP1	PROF1_HUMAN	Profilin-1 OS=Homo sapiens OX=9606 GN=PFN1 PE=1 SV=2
mPOP1	KCRB_HUMAN	Creatine kinase B-type OS=Homo sapiens OX=9606 GN=CKB PE=1 SV=1
mPOP1	SRSF1_HUMAN	Serine/arginine-rich splicing factor 1 OS=Homo sapiens OX=9606 GN=SRSF1 PE=1 SV=2
mPOP1	K1C9_HUMAN	Keratin, type I cytoskeletal 9 OS=Homo sapiens OX=9606 GN=KRT9 PE=1 SV=3
mPOP1	H4_HUMAN	Histone H4 OS=Homo sapiens OX=9606 GN=HIST1H4A PE=1 SV=2
mPOP1	RS25_HUMAN	40S ribosomal protein S25 OS=Homo sapiens OX=9606 GN=RPS25 PE=1 SV=1
mPOP1	MYL6_HUMAN	Myosin light polypeptide 6 OS=Homo sapiens OX=9606 GN=MYL6 PE=1 SV=2
mPOP1	MYL6B_HUMAN	Myosin light chain 6B OS=Homo sapiens OX=9606 GN=MYL6B PE=1 SV=1
mPOP1	TERA_HUMAN	Transitional endoplasmic reticulum ATPase OS=Homo sapiens OX=9606 GN=VCP PE=1 SV=4
mPOP1	HSPB1_HUMAN	Heat shock protein beta-1 OS=Homo sapiens OX=9606 GN=HSPB1 PE=1 SV=2
mPOP1	ENPL_HUMAN	Endoplasmin OS=Homo sapiens OX=9606 GN=HSP90B1 PE=1 SV=1
mPOP1	ALDOA_HUMAN	Fructose-bisphosphate aldolase A OS=Homo sapiens OX=9606 GN=ALDOA PE=1 SV=2
mPOP1	CKAP4_HUMAN	Cytoskeleton-associated protein 4 OS=Homo sapiens OX=9606 GN=CKAP4 PE=1 SV=2
mPOP1	LDHA_HUMAN	L-lactate dehydrogenase A chain OS=Homo sapiens OX=9606 GN=LDHA PE=1 SV=2
mPOP1	ANXA6_HUMAN	Annexin A6 OS=Homo sapiens OX=9606 GN=ANXA6 PE=1 SV=3
mPOP1	THOC4_HUMAN	THO complex subunit 4 OS=Homo sapiens OX=9606 GN=ALYREF PE=1 SV=3
mPOP1	LMNA_HUMAN	Prelamin-A/C OS=Homo sapiens OX=9606 GN=LMNA PE=1 SV=1
mPOP1	EF1A1_HUMAN	Elongation factor 1-alpha 1 OS=Homo sapiens OX=9606 GN=EEF1A1 PE=1 SV=1
mPOP1	MLRS_HUMAN	Myosin regulatory light chain 2, skeletal muscle isoform OS=Homo sapiens OX=9606 GN=MYLPF PE=2 SV=1
mPOP1	SYNP2_HUMAN	Synaptopodin-2 OS=Homo sapiens OX=9606 GN=SYNPO2 PE=1 SV=2
mPOP1	MYH9_HUMAN	Myosin-9 OS=Homo sapiens OX=9606 GN=MYH9 PE=1 SV=4
mPOP1	ANXA2_HUMAN	Annexin A2 OS=Homo sapiens OX=9606 GN=ANXA2 PE=1 SV=2
mPOP1	ACTN4_HUMAN	Alpha-actinin-4 OS=Homo sapiens OX=9606 GN=ACTN4 PE=1 SV=2
mPOP1	ENOA_HUMAN	Alpha-enolase OS=Homo sapiens OX=9606 GN=ENO1 PE=1 SV=2
mPOP1	TNNT2_HUMAN	Troponin T, cardiac muscle OS=Homo sapiens OX=9606 GN=TNNT2 PE=1 SV=3
mPOP1	PRDX1_HUMAN	Peroxiredoxin-1 OS=Homo sapiens OX=9606 GN=PRDX1 PE=1 SV=1
mPOP1	ATPB_HUMAN	ATP synthase subunit beta, mitochondrial OS=Homo sapiens OX=9606 GN=ATP5F1B PE=1 SV=3
mPOP1	TBA1A_HUMAN	Tubulin alpha-1A chain OS=Homo sapiens OX=9606 GN=TUBA1A PE=1 SV=1
mPOP1	DESM_HUMAN	Desmin OS=Homo sapiens OX=9606 GN=DES PE=1 SV=3
mPOP1	BIP_HUMAN	Endoplasmic reticulum chaperone BiP OS=Homo sapiens OX=9606 GN=HSPA5 PE=1 SV=2
mPOP1	HS90B_HUMAN	Heat shock protein HSP 90-beta OS=Homo sapiens OX=9606 GN=HSP90AB1 PE=1 SV=4
mPOP1	POPD1_HUMAN	Blood vessel epicardial substance OS=Homo sapiens OX=9606 GN=BVES PE=1 SV=1
mPOP1	ACTB_HUMAN	Actin, cytoplasmic 1 OS=Homo sapiens OX=9606 GN=ACTB PE=1 SV=1
mPOP1	G3P_HUMAN	Glyceraldehyde-3-phosphate dehydrogenase OS=Homo sapiens OX=9606 GN=GAPDH PE=1 SV=3
mPOP1	VIME_HUMAN	Vimentin OS=Homo sapiens OX=9606 GN=VIM PE=1 SV=4
mPOP1	TBB4B_HUMAN	Tubulin beta-4B chain OS=Homo sapiens OX=9606 GN=TUBB4B PE=1 SV=1
mPOP1	TBB5_HUMAN	Tubulin beta chain OS=Homo sapiens OX=9606 GN=TUBB PE=1 SV=2
mPOP1	TBB6_HUMAN	Tubulin beta-6 chain OS=Homo sapiens OX=9606 GN=TUBB6 PE=1 SV=1
mPOP1	MYH2_HUMAN	Myosin-2 OS=Homo sapiens OX=9606 GN=MYH2 PE=1 SV=1
mPOP1	FLNA_HUMAN	Filamin-A OS=Homo sapiens OX=9606 GN=FLNA PE=1 SV=4
mPOP1	KPYM_HUMAN	Pyruvate kinase PKM OS=Homo sapiens OX=9606 GN=PKM PE=1 SV=4
mPOP1	HSP7C_HUMAN	Heat shock cognate 71 kDa protein OS=Homo sapiens OX=9606 GN=HSPA8 PE=1 SV=1
mPOP1	MYH3_HUMAN	Myosin-3 OS=Homo sapiens OX=9606 GN=MYH3 PE=1 SV=3
mPOP1	XIRP1_HUMAN	Xin actin-binding repeat-containing protein 1 OS=Homo sapiens OX=9606 GN=XIRP1 PE=1 SV=1
mPOP1	MYH8_HUMAN	Myosin-8 OS=Homo sapiens OX=9606 GN=MYH8 PE=1 SV=3
mPOP1	ACTC_HUMAN	Actin, alpha cardiac muscle 1 OS=Homo sapiens OX=9606 GN=ACTC1 PE=1 SV=1
mPOP1	K2C1_HUMAN	Keratin, type II cytoskeletal 1 OS=Homo sapiens OX=9606 GN=KRT1 PE=1 SV=6
mPOP1	NEST_HUMAN	Nestin OS=Homo sapiens OX=9606 GN=NES PE=1 SV=2
mPOP1	AHNK_HUMAN	Neuroblast differentiation-associated protein AHNAK OS=Homo sapiens OX=9606 GN=AHNAK PE=1 SV=2
mPOP1	FLNC_HUMAN	Filamin-C OS=Homo sapiens OX=9606 GN=FLNC PE=1 SV=3
mPOP2	K2C6B_HUMAN	Keratin, type II cytoskeletal 6B OS=Homo sapiens OX=9606 GN=KRT6B PE=1 SV=5
mPOP2	TNNT1_HUMAN	Troponin T, slow skeletal muscle OS=Homo sapiens OX=9606 GN=TNNT1 PE=1 SV=4
mPOP2	HDGR3_HUMAN	Hepatoma-derived growth factor-related protein 3 OS=Homo sapiens OX=9606 GN=HDGFL3 PE=1 SV=1
mPOP2	POPD2_HUMAN	Popeye domain-containing protein 2 OS=Homo sapiens OX=9606 GN=POPDC2 PE=2 SV=2
mPOP2	BTF3_HUMAN	Transcription factor BTF3 OS=Homo sapiens OX=9606 GN=BTF3 PE=1 SV=1
mPOP2	SRSF7_HUMAN	Serine/arginine-rich splicing factor 7 OS=Homo sapiens OX=9606 GN=SRSF7 PE=1 SV=1
mPOP2	PININ_HUMAN	Pinin OS=Homo sapiens OX=9606 GN=PNN PE=1 SV=5
mPOP2	NUFP2_HUMAN	Nuclear fragile X mental retardation-interacting protein 2 OS=Homo sapiens OX=9606 GN=NUFIP2 PE=1 SV=1
mPOP2	RS15_HUMAN	40S ribosomal protein S15 OS=Homo sapiens OX=9606 GN=RPS15 PE=1 SV=2
mPOP2	NPM_HUMAN	Nucleophosmin OS=Homo sapiens OX=9606 GN=NPM1 PE=1 SV=2
mPOP2	RL23A_HUMAN	60S ribosomal protein L23a OS=Homo sapiens OX=9606 GN=RPL23A PE=1 SV=1
mPOP2	RS30_HUMAN	40S ribosomal protein S30 OS=Homo sapiens OX=9606 GN=FAU PE=1 SV=1
mPOP2	ACTN1_HUMAN	Alpha-actinin-1 OS=Homo sapiens OX=9606 GN=ACTN1 PE=1 SV=2
mPOP2	H15_HUMAN	Histone H1.5 OS=Homo sapiens OX=9606 GN=HIST1H1B PE=1 SV=3
mPOP2	T2FA_HUMAN	General transcription factor IIF subunit 1 OS=Homo sapiens OX=9606 GN=GTF2F1 PE=1 SV=2
mPOP2	SNUT1_HUMAN	U4/U6.U5 tri-snRNP-associated protein 1 OS=Homo sapiens OX=9606 GN=SART1 PE=1 SV=1
mPOP2	TR150_HUMAN	Thyroid hormone receptor-associated protein 3 OS=Homo sapiens OX=9606 GN=THRAP3 PE=1 SV=2
mPOP2	SC61B_HUMAN	Protein transport protein Sec61 subunit beta OS=Homo sapiens OX=9606 GN=SEC61B PE=1 SV=2
mPOP2	COF1_HUMAN	Cofilin-1 OS=Homo sapiens OX=9606 GN=CFL1 PE=1 SV=3
mPOP2	CKAP4_HUMAN	Cytoskeleton-associated protein 4 OS=Homo sapiens OX=9606 GN=CKAP4 PE=1 SV=2
mPOP2	PPIA_HUMAN	Peptidyl-prolyl cis-trans isomerase A OS=Homo sapiens OX=9606 GN=PPIA PE=1 SV=2
mPOP2	1433Z_HUMAN	14-3-3 protein zeta/delta OS=Homo sapiens OX=9606 GN=YWHAZ PE=1 SV=1
mPOP2	CAV1_HUMAN	Caveolin-1 OS=Homo sapiens OX=9606 GN=CAV1 PE=1 SV=4
mPOP2	TCOF_HUMAN	Treacle protein OS=Homo sapiens OX=9606 GN=TCOF1 PE=1 SV=3
mPOP2	NDKB_HUMAN	Nucleoside diphosphate kinase B OS=Homo sapiens OX=9606 GN=NME2 PE=1 SV=1
mPOP2	CALD1_HUMAN	Caldesmon OS=Homo sapiens OX=9606 GN=CALD1 PE=1 SV=3
mPOP2	PDIA1_HUMAN	Protein disulfide-isomerase OS=Homo sapiens OX=9606 GN=P4HB PE=1 SV=3
mPOP2	SRSF6_HUMAN	Serine/arginine-rich splicing factor 6 OS=Homo sapiens OX=9606 GN=SRSF6 PE=1 SV=2
mPOP2	S10A4_HUMAN	Protein S100-A4 OS=Homo sapiens OX=9606 GN=S100A4 PE=1 SV=1
mPOP2	TB182_HUMAN	182 kDa tankyrase-1-binding protein OS=Homo sapiens OX=9606 GN=TNKS1BP1 PE=1 SV=4
mPOP2	HNRPK_HUMAN	Heterogeneous nuclear ribonucleoprotein K OS=Homo sapiens OX=9606 GN=HNRNPK PE=1 SV=1
mPOP2	CRYAB_HUMAN	Alpha-crystallin B chain OS=Homo sapiens OX=9606 GN=CRYAB PE=1 SV=2
mPOP2	RRBP1_HUMAN	Ribosome-binding protein 1 OS=Homo sapiens OX=9606 GN=RRBP1 PE=1 SV=5
mPOP2	HAP28_HUMAN	28 kDa heat- and acid-stable phosphoprotein OS=Homo sapiens OX=9606 GN=PDAP1 PE=1 SV=1
mPOP2	MYL9_HUMAN	Myosin regulatory light polypeptide 9 OS=Homo sapiens OX=9606 GN=MYL9 PE=1 SV=4
mPOP2	SERPH_HUMAN	Serpin H1 OS=Homo sapiens OX=9606 GN=SERPINH1 PE=1 SV=2
mPOP2	PLEC_HUMAN	Plectin OS=Homo sapiens OX=9606 GN=PLEC PE=1 SV=3
mPOP2	RL7A_HUMAN	60S ribosomal protein L7a OS=Homo sapiens OX=9606 GN=RPL7A PE=1 SV=2
mPOP2	DREB_HUMAN	Drebrin OS=Homo sapiens OX=9606 GN=DBN1 PE=1 SV=4
mPOP2	ANXA5_HUMAN	Annexin A5 OS=Homo sapiens OX=9606 GN=ANXA5 PE=1 SV=2
mPOP2	AHNK2_HUMAN	Protein AHNAK2 OS=Homo sapiens OX=9606 GN=AHNAK2 PE=1 SV=2
mPOP2	SRSF2_HUMAN	Serine/arginine-rich splicing factor 2 OS=Homo sapiens OX=9606 GN=SRSF2 PE=1 SV=4
mPOP2	RNPS1_HUMAN	RNA-binding protein with serine-rich domain 1 OS=Homo sapiens OX=9606 GN=RNPS1 PE=1 SV=1
mPOP2	RS25_HUMAN	40S ribosomal protein S25 OS=Homo sapiens OX=9606 GN=RPS25 PE=1 SV=1
mPOP2	TBB6_HUMAN	Tubulin beta-6 chain OS=Homo sapiens OX=9606 GN=TUBB6 PE=1 SV=1
mPOP2	H2A1B_HUMAN	Histone H2A type 1-B/E OS=Homo sapiens OX=9606 GN=HIST1H2AB PE=1 SV=2
mPOP2	H2AV_HUMAN	Histone H2A.V OS=Homo sapiens OX=9606 GN=H2AFV PE=1 SV=3
mPOP2	H2AX_HUMAN	Histone H2AX OS=Homo sapiens OX=9606 GN=H2AFX PE=1 SV=2
mPOP2	TCP4_HUMAN	Activated RNA polymerase II transcriptional coactivator p15 OS=Homo sapiens OX=9606 GN=SUB1 PE=1 SV=3
mPOP2	CSRP1_HUMAN	Cysteine and glycine-rich protein 1 OS=Homo sapiens OX=9606 GN=CSRP1 PE=1 SV=3
mPOP2	MYL6_HUMAN	Myosin light polypeptide 6 OS=Homo sapiens OX=9606 GN=MYL6 PE=1 SV=2
mPOP2	MYL4_HUMAN	Myosin light chain 4 OS=Homo sapiens OX=9606 GN=MYL4 PE=1 SV=3
mPOP2	SRP14_HUMAN	Signal recognition particle 14 kDa protein OS=Homo sapiens OX=9606 GN=SRP14 PE=1 SV=2
mPOP2	PROF1_HUMAN	Profilin-1 OS=Homo sapiens OX=9606 GN=PFN1 PE=1 SV=2
mPOP2	BIN1_HUMAN	Myc box-dependent-interacting protein 1 OS=Homo sapiens OX=9606 GN=BIN1 PE=1 SV=1
mPOP2	SRSF5_HUMAN	Serine/arginine-rich splicing factor 5 OS=Homo sapiens OX=9606 GN=SRSF5 PE=1 SV=1
mPOP2	SRSF3_HUMAN	Serine/arginine-rich splicing factor 3 OS=Homo sapiens OX=9606 GN=SRSF3 PE=1 SV=1
mPOP2	MAP1A_HUMAN	Microtubule-associated protein 1A OS=Homo sapiens OX=9606 GN=MAP1A PE=1 SV=6
mPOP2	ACTN4_HUMAN	Alpha-actinin-4 OS=Homo sapiens OX=9606 GN=ACTN4 PE=1 SV=2
mPOP2	S10A6_HUMAN	Protein S100-A6 OS=Homo sapiens OX=9606 GN=S100A6 PE=1 SV=1
mPOP2	HMGB2_HUMAN	High mobility group protein B2 OS=Homo sapiens OX=9606 GN=HMGB2 PE=1 SV=2
mPOP2	1433E_HUMAN	14-3-3 protein epsilon OS=Homo sapiens OX=9606 GN=YWHAE PE=1 SV=1
mPOP2	ATPA_HUMAN	ATP synthase subunit alpha, mitochondrial OS=Homo sapiens OX=9606 GN=ATP5F1A PE=1 SV=1
mPOP2	LAP2B_HUMAN	Lamina-associated polypeptide 2, isoforms beta/gamma OS=Homo sapiens OX=9606 GN=TMPO PE=1 SV=2
mPOP2	BRD4_HUMAN	Bromodomain-containing protein 4 OS=Homo sapiens OX=9606 GN=BRD4 PE=1 SV=2
mPOP2	BRD3_HUMAN	Bromodomain-containing protein 3 OS=Homo sapiens OX=9606 GN=BRD3 PE=1 SV=1
mPOP2	PGK1_HUMAN	Phosphoglycerate kinase 1 OS=Homo sapiens OX=9606 GN=PGK1 PE=1 SV=3
mPOP2	HSPB2_HUMAN	Heat shock protein beta-2 OS=Homo sapiens OX=9606 GN=HSPB2 PE=1 SV=2
mPOP2	TLN1_HUMAN	Talin-1 OS=Homo sapiens OX=9606 GN=TLN1 PE=1 SV=3
mPOP2	PGAM1_HUMAN	Phosphoglycerate mutase 1 OS=Homo sapiens OX=9606 GN=PGAM1 PE=1 SV=2
mPOP2	THOC4_HUMAN	THO complex subunit 4 OS=Homo sapiens OX=9606 GN=ALYREF PE=1 SV=3
mPOP2	EWS_HUMAN	RNA-binding protein EWS OS=Homo sapiens OX=9606 GN=EWSR1 PE=1 SV=1
mPOP2	ENPL_HUMAN	Endoplasmin OS=Homo sapiens OX=9606 GN=HSP90B1 PE=1 SV=1
mPOP2	POPD1_HUMAN	Blood vessel epicardial substance OS=Homo sapiens OX=9606 GN=BVES PE=1 SV=1
mPOP2	KCRB_HUMAN	Creatine kinase B-type OS=Homo sapiens OX=9606 GN=CKB PE=1 SV=1
mPOP2	TBB3_HUMAN	Tubulin beta-3 chain OS=Homo sapiens OX=9606 GN=TUBB3 PE=1 SV=2
mPOP2	PDLI3_HUMAN	PDZ and LIM domain protein 3 OS=Homo sapiens OX=9606 GN=PDLIM3 PE=1 SV=1
mPOP2	TPIS_HUMAN	Triosephosphate isomerase OS=Homo sapiens OX=9606 GN=TPI1 PE=1 SV=3
mPOP2	H14_HUMAN	Histone H1.4 OS=Homo sapiens OX=9606 GN=HIST1H1E PE=1 SV=2
mPOP2	RS19_HUMAN	40S ribosomal protein S19 OS=Homo sapiens OX=9606 GN=RPS19 PE=1 SV=2
mPOP2	DEK_HUMAN	Protein DEK OS=Homo sapiens OX=9606 GN=DEK PE=1 SV=1
mPOP2	H2B1C_HUMAN	Histone H2B type 1-C/E/F/G/I OS=Homo sapiens OX=9606 GN=HIST1H2BC PE=1 SV=4
mPOP2	MYL6B_HUMAN	Myosin light chain 6B OS=Homo sapiens OX=9606 GN=MYL6B PE=1 SV=1
mPOP2	ZYX_HUMAN	Zyxin OS=Homo sapiens OX=9606 GN=ZYX PE=1 SV=1
mPOP2	ATPB_HUMAN	ATP synthase subunit beta, mitochondrial OS=Homo sapiens OX=9606 GN=ATP5F1B PE=1 SV=3
mPOP2	GLU2B_HUMAN	Glucosidase 2 subunit beta OS=Homo sapiens OX=9606 GN=PRKCSH PE=1 SV=2
mPOP2	LDHA_HUMAN	L-lactate dehydrogenase A chain OS=Homo sapiens OX=9606 GN=LDHA PE=1 SV=2
mPOP2	BCLF1_HUMAN	Bcl-2-associated transcription factor 1 OS=Homo sapiens OX=9606 GN=BCLAF1 PE=1 SV=2
mPOP2	NOLC1_HUMAN	Nucleolar and coiled-body phosphoprotein 1 OS=Homo sapiens OX=9606 GN=NOLC1 PE=1 SV=2
mPOP2	BAP31_HUMAN	B-cell receptor-associated protein 31 OS=Homo sapiens OX=9606 GN=BCAP31 PE=1 SV=3
mPOP2	H4_HUMAN	Histone H4 OS=Homo sapiens OX=9606 GN=HIST1H4A PE=1 SV=2
mPOP2	NACAM_HUMAN	Nascent polypeptide-associated complex subunit alpha, muscle-specific form OS=Homo sapiens OX=9606 GN=NACA PE=1 SV=1
mPOP2	FUS_HUMAN	RNA-binding protein FUS OS=Homo sapiens OX=9606 GN=FUS PE=1 SV=1
mPOP2	HS90A_HUMAN	Heat shock protein HSP 90-alpha OS=Homo sapiens OX=9606 GN=HSP90AA1 PE=1 SV=5
mPOP2	MLRS_HUMAN	Myosin regulatory light chain 2, skeletal muscle isoform OS=Homo sapiens OX=9606 GN=MYLPF PE=2 SV=1
mPOP2	TBB5_HUMAN	Tubulin beta chain OS=Homo sapiens OX=9606 GN=TUBB PE=1 SV=2
mPOP2	RTN4_HUMAN	Reticulon-4 OS=Homo sapiens OX=9606 GN=RTN4 PE=1 SV=2
mPOP2	MYL1_HUMAN	Myosin light chain 1/3, skeletal muscle isoform OS=Homo sapiens OX=9606 GN=MYL1 PE=2 SV=3
mPOP2	DKC1_HUMAN	H/ACA ribonucleoprotein complex subunit 4 OS=Homo sapiens OX=9606 GN=DKC1 PE=1 SV=3
mPOP2	ANXA6_HUMAN	Annexin A6 OS=Homo sapiens OX=9606 GN=ANXA6 PE=1 SV=3
mPOP2	EF1A1_HUMAN	Elongation factor 1-alpha 1 OS=Homo sapiens OX=9606 GN=EEF1A1 PE=1 SV=1
mPOP2	NEXN_HUMAN	Nexilin OS=Homo sapiens OX=9606 GN=NEXN PE=1 SV=1
mPOP2	LRC59_HUMAN	Leucine-rich repeat-containing protein 59 OS=Homo sapiens OX=9606 GN=LRRC59 PE=1 SV=1
mPOP2	TBA8_HUMAN	Tubulin alpha-8 chain OS=Homo sapiens OX=9606 GN=TUBA8 PE=1 SV=1
mPOP2	HS90B_HUMAN	Heat shock protein HSP 90-beta OS=Homo sapiens OX=9606 GN=HSP90AB1 PE=1 SV=4
mPOP2	ALDOA_HUMAN	Fructose-bisphosphate aldolase A OS=Homo sapiens OX=9606 GN=ALDOA PE=1 SV=2
mPOP2	CAVN2_HUMAN	Caveolae-associated protein 2 OS=Homo sapiens OX=9606 GN=CAVIN2 PE=1 SV=3
mPOP2	TBB4B_HUMAN	Tubulin beta-4B chain OS=Homo sapiens OX=9606 GN=TUBB4B PE=1 SV=1
mPOP2	ANXA2_HUMAN	Annexin A2 OS=Homo sapiens OX=9606 GN=ANXA2 PE=1 SV=2
mPOP2	LASP1_HUMAN	LIM and SH3 domain protein 1 OS=Homo sapiens OX=9606 GN=LASP1 PE=1 SV=2
mPOP2	PRDX1_HUMAN	Peroxiredoxin-1 OS=Homo sapiens OX=9606 GN=PRDX1 PE=1 SV=1
mPOP2	MAP4_HUMAN	Microtubule-associated protein 4 OS=Homo sapiens OX=9606 GN=MAP4 PE=1 SV=3
mPOP2	LYRIC_HUMAN	Protein LYRIC OS=Homo sapiens OX=9606 GN=MTDH PE=1 SV=2
mPOP2	K22E_HUMAN	Keratin, type II cytoskeletal 2 epidermal OS=Homo sapiens OX=9606 GN=KRT2 PE=1 SV=2
mPOP2	HSP7C_HUMAN	Heat shock cognate 71 kDa protein OS=Homo sapiens OX=9606 GN=HSPA8 PE=1 SV=1
mPOP2	HDGR2_HUMAN	Hepatoma-derived growth factor-related protein 2 OS=Homo sapiens OX=9606 GN=HDGFL2 PE=1 SV=1
mPOP2	G3P_HUMAN	Glyceraldehyde-3-phosphate dehydrogenase OS=Homo sapiens OX=9606 GN=GAPDH PE=1 SV=3
mPOP2	IF2P_HUMAN	Eukaryotic translation initiation factor 5B OS=Homo sapiens OX=9606 GN=EIF5B PE=1 SV=4
mPOP2	TPM1_HUMAN	Tropomyosin alpha-1 chain OS=Homo sapiens OX=9606 GN=TPM1 PE=1 SV=2
mPOP2	TPM2_HUMAN	Tropomyosin beta chain OS=Homo sapiens OX=9606 GN=TPM2 PE=1 SV=1
mPOP2	ENOA_HUMAN	Alpha-enolase OS=Homo sapiens OX=9606 GN=ENO1 PE=1 SV=2
mPOP2	HMGB1_HUMAN	High mobility group protein B1 OS=Homo sapiens OX=9606 GN=HMGB1 PE=1 SV=3
mPOP2	HSPB1_HUMAN	Heat shock protein beta-1 OS=Homo sapiens OX=9606 GN=HSPB1 PE=1 SV=2
mPOP2	TNNT3_HUMAN	Troponin T, fast skeletal muscle OS=Homo sapiens OX=9606 GN=TNNT3 PE=1 SV=3
mPOP2	TNNT2_HUMAN	Troponin T, cardiac muscle OS=Homo sapiens OX=9606 GN=TNNT2 PE=1 SV=3
mPOP2	SYNP2_HUMAN	Synaptopodin-2 OS=Homo sapiens OX=9606 GN=SYNPO2 PE=1 SV=2
mPOP2	BIP_HUMAN	Endoplasmic reticulum chaperone BiP OS=Homo sapiens OX=9606 GN=HSPA5 PE=1 SV=2
mPOP2	MYH9_HUMAN	Myosin-9 OS=Homo sapiens OX=9606 GN=MYH9 PE=1 SV=4
mPOP2	SRSF1_HUMAN	Serine/arginine-rich splicing factor 1 OS=Homo sapiens OX=9606 GN=SRSF1 PE=1 SV=2
mPOP2	ACTB_HUMAN	Actin, cytoplasmic 1 OS=Homo sapiens OX=9606 GN=ACTB PE=1 SV=1
mPOP2	TBA1A_HUMAN	Tubulin alpha-1A chain OS=Homo sapiens OX=9606 GN=TUBA1A PE=1 SV=1
mPOP2	PAIRB_HUMAN	Plasminogen activator inhibitor 1 RNA-binding protein OS=Homo sapiens OX=9606 GN=SERBP1 PE=1 SV=2
mPOP2	K1C10_HUMAN	Keratin, type I cytoskeletal 10 OS=Homo sapiens OX=9606 GN=KRT10 PE=1 SV=6
mPOP2	LMNA_HUMAN	Prelamin-A/C OS=Homo sapiens OX=9606 GN=LMNA PE=1 SV=1
mPOP2	TERA_HUMAN	Transitional endoplasmic reticulum ATPase OS=Homo sapiens OX=9606 GN=VCP PE=1 SV=4
mPOP2	ACTC_HUMAN	Actin, alpha cardiac muscle 1 OS=Homo sapiens OX=9606 GN=ACTC1 PE=1 SV=1
mPOP2	K1C9_HUMAN	Keratin, type I cytoskeletal 9 OS=Homo sapiens OX=9606 GN=KRT9 PE=1 SV=3
mPOP2	UBP2L_HUMAN	Ubiquitin-associated protein 2-like OS=Homo sapiens OX=9606 GN=UBAP2L PE=1 SV=2
mPOP2	FLNA_HUMAN	Filamin-A OS=Homo sapiens OX=9606 GN=FLNA PE=1 SV=4
mPOP2	KPYM_HUMAN	Pyruvate kinase PKM OS=Homo sapiens OX=9606 GN=PKM PE=1 SV=4
mPOP2	DESM_HUMAN	Desmin OS=Homo sapiens OX=9606 GN=DES PE=1 SV=3
mPOP2	VIME_HUMAN	Vimentin OS=Homo sapiens OX=9606 GN=VIM PE=1 SV=4
mPOP2	K2C1_HUMAN	Keratin, type II cytoskeletal 1 OS=Homo sapiens OX=9606 GN=KRT1 PE=1 SV=6
mPOP2	MYH8_HUMAN	Myosin-8 OS=Homo sapiens OX=9606 GN=MYH8 PE=1 SV=3
mPOP2	FLNC_HUMAN	Filamin-C OS=Homo sapiens OX=9606 GN=FLNC PE=1 SV=3
mPOP2	XIRP1_HUMAN	Xin actin-binding repeat-containing protein 1 OS=Homo sapiens OX=9606 GN=XIRP1 PE=1 SV=1
mPOP2	AHNK_HUMAN	Neuroblast differentiation-associated protein AHNAK OS=Homo sapiens OX=9606 GN=AHNAK PE=1 SV=2
mPOP2	MYH3_HUMAN	Myosin-3 OS=Homo sapiens OX=9606 GN=MYH3 PE=1 SV=3
mPOP2	NEST_HUMAN	Nestin OS=Homo sapiens OX=9606 GN=NES PE=1 SV=2
